# Supplementary material for: The NALCN channel complex is necessary for stabilizing sleep in Caenorhabditis elegans
Source: G3 (Bethesda). 2026 May 5;16(7):jkag112. doi: 10.1093/g3journal/jkag112 (PMC13334172; doi:10.1093/g3journal/jkag112)
Supplement: jkag112_Supplementary_Data [file jkag112_supplementary_data.zip]

Archive with 2 entries (2 files):
- File_S1_G3-2026-406727.docx
- File_S2_G3-2026-406727.xlsx
