# Supplementary material for: The NALCN channel complex is necessary for stabilizing sleep in Caenorhabditis elegans
Source: G3 (Bethesda). 2026 May 5;16(7):jkag112. doi: 10.1093/g3journal/jkag112 (PMC13334172; doi:10.1093/g3journal/jkag112)
Supplement: jkag112_Supplementary_Data [file jkag112_supplementary_data.zip › File_S2_G3-2026-406727.xlsx]

## Sheet: Figure1
Figure1b-g
Raw data												summary						Statistical analysis
Group	FoQ during DTS	Quiescent bout duration (s)	Motion bout duration (s)	Transitions (/h)	DTS duration (h)	Total quiescence (min)						FoQ during DTS
N2	0.638531	10.7086	5.79436	214.819	2.81167	107.8						Group	Sample size	Mean	SE			P_Value	Test_Method
N2	0.667141	11.2587	4.96324	213.307	2.555	102.267						N2	33	0.614683	0.0166343			7.43446e-05	Welch’s t test
N2	0.787654	23.9364	4.57447	118.438	2.38944	112.9						unc-80(e1272)	19	0.478123	0.0252546
N2	0.734785	17.2842	5.10685	153.138	2.39	105.433
N2	0.592395	8.54455	5.70909	249.725	2.42667	86.3
N2	0.728114	12.8957	4.03922	203.49	2.26056	98.8667						Quiescent bout duration (s)
N2	0.675632	11.1317	4.40149	218.464	2.46722	100						Group	Sample size	Mean	SE			P_Value	Test_Method
N2	0.525682	6.59241	5.77941	287.507	2.84167	89.7667						N2	33	10.0929	0.712499			< 1E-03	Welch’s t test
N2	0.66806	10.1345	4.6114	237.381	2.44333	97.9667						unc-80(e1272)	19	6.39838	0.435282
N2	0.671697	12.1415	5.26378	199.044	2.55722	103
N2	0.669058	11.423	5.23828	211.015	2.43111	97.6667
N2	0.651359	12.6032	6.34483	186.22	2.65278	103.767						Motion bout duration (s)
N2	0.654444	11.011	5.31009	214.164	2.54944	100.2						Group	Sample size	Mean	SE			P_Value	Test_Method
N2	0.644166	10.9881	5.31213	211.173	2.38667	92.3						N2	33	5.17366	0.122368			< 1E-03	Welch’s t test
N2	0.559987	8.96464	6.83003	224.762	3.14556	105.633						unc-80(e1272)	19	6.72826	0.324662
N2	0.47243	5.22103	5.43541	325.892	2.56833	72.8333
N2	0.711322	11.5895	3.96499	221.078	2.07167	88.4667
N2	0.764591	17.9436	4.08805	153.284	2.08111	95.4						Transitions (/h)
N2	0.675615	12.4954	4.97931	194.739	2.23889	90.8						Group	Sample size	Mean	SE			P_Value	Test_Method
N2	0.624172	8.34014	4.24872	269.45	2.18222	81.7333						N2	33	239.787	9.64075			0.00466255	Welch’s t test
N2	0.369401	3.74097	6.02244	355.397	2.25944	50.0667						unc-80(e1272)	19	273.946	6.31086
N2	0.54216	6.2108	4.74646	314.132	2.47667	80.5333
N2	0.645942	10.1796	4.76553	228.304	2.19444	85
N2	0.561934	8.27087	5.84015	244.753	2.20222	74.3						DTS duration (h)
N2	0.556931	6.85088	4.8287	292.864	2.33556	78.1						Group	Sample size	Mean	SE			P_Value	Test_Method
N2	0.413808	4.74378	6.07918	314.344	2.17278	54						N2	33	2.42822	0.0415342			< 1E-03	Welch’s t test
N2	0.547933	6.637	5.13092	297.517	2.41667	79.5333						unc-80(e1272)	19	4.59857	0.142787
N2	0.510578	6.69159	5.98128	274.918	2.72444	83.5333
N2	0.561241	7.48068	5.41176	270.334	2.39333	80.6667
N2	0.505806	5.36798	4.90014	339.317	2.09833	63.7						Total quiescence (min)
N2	0.649411	9.1015	4.21	257.082	2.33778	91.1667						Group	Sample size	Mean	SE			P_Value	Test_Method
N2	0.628012	10.46	5.65625	216.456	2.37	89.4333						N2	33	89.4677	2.63649			< 1E-03	Welch’s t test
N2	0.674543	12.122	5.16296	200.453	2.69889	109.3						unc-80(e1272)	19	131.74	7.55276
unc-80(e1272)	0.424912	4.96961	6.71873	307.903	4.70278	119.933
unc-80(e1272)	0.379685	4.90559	7.7485	278.378	5.97389	135.967
unc-80(e1272)	0.417114	5.67055	7.71851	264.997	4.85667	121.633
unc-80(e1272)	0.346286	4.46341	8.29294	279.659	4.105	85.4
unc-80(e1272)	0.572704	8.05225	5.9098	256.115	5.97778	205.467
unc-80(e1272)	0.55643	6.9516	5.51023	288.496	5.085	169.967
unc-80(e1272)	0.712499	11.5178	4.41379	222.686	3.78111	161.633
unc-80(e1272)	0.594129	8.05955	5.25331	265.487	4.55389	162.4
unc-80(e1272)	0.623271	8.80616	5.03354	254.769	4.33333	162.033
unc-80(e1272)	0.601803	8.51013	5.47097	254.763	4.26278	154.033
unc-80(e1272)	0.541729	5.75911	4.82085	338.865	4.53278	147.433
unc-80(e1272)	0.378548	4.61308	7.43558	295.901	4.96111	112.867
unc-80(e1272)	0.36372	4.73625	8.14899	276.958	4.46278	97.5667
unc-80(e1272)	0.417625	5.67218	7.81777	265.263	5.01389	125.733
unc-80(e1272)	0.324341	4.18375	8.5576	279.711	3.69667	72.1
unc-80(e1272)	0.47113	7.30931	7.89379	232.266	4.30111	121.7
unc-80(e1272)	0.518745	6.2167	5.61295	300.565	4.42167	137.7
unc-80(e1272)	0.389692	5.67514	8.76476	247.702	4.44889	104.233
unc-80(e1272)	0.449982	5.49695	6.71429	294.49	3.90167	105.267

## Sheet: Figure2
Figure2b-g
Raw data												summary						Statistical analysis
Group	FoQ 0-0.5 h	Quiescent bout duration (s) 0-0.5 h	Motion bout duration (s) 0-0.5 h	Transitions (/h) 0-0.5 h	FoQ 0.5-5 h	Total quiescence (h) 0-5 h						FoQ 0-0.5h
N2	0.812114	23.5	5.23333	120	0.122695	56.7333						Group	Sample size	Mean	SE			P_Value	Test_Method
N2	0.653995	35.3333	6.25806	66	0.0599278	35.2667						N2	48	0.710078	0.0261075			< 1E-03	Welch’s t test
N2	0.514175	53.7647	22.5882	34	0.0916822	39.9333						unc-80(e1272)	48	0.376734	0.0191151
N2	0.353601	41.3333	57.1429	30	0.0437321	22.2
N2	0.86793	26.9655	4.10526	116	0.168577	71.6333
N2	0.402487	13.3208	7.16981	106	0.108519	41.1333						Quiescent bout duration (s) 0-0.5h
N2	0.918069	34.9167	3.82979	96	0.325163	115.433						Group	Sample size	Mean	SE			P_Value	Test_Method
N2	0.906364	52	6.2	62	0.265588	98.4333						N2	48	35.6749	2.81661			< 1E-03	Welch’s t test
N2	0.681253	28	13.0476	84	0.11594	52.0667						unc-80(e1272)	48	10.9855	0.665944
N2	0.601117	15.4328	10.5672	134	0.184114	67.6667
N2	0.625042	29.15	12.9744	80	0.0202469	24.0333
N2	0.658771	32.0571	18.2941	70	0.119884	52.2						Motion bout duration (s) 0-0.5h
N2	0.818833	15.8261	3.8	184	0.0544467	39.0333						Group	Sample size	Mean	SE			P_Value	Test_Method
N2	0.688258	18.6176	8.1194	136	0.077514	41.5667						N2	48	13.2422	1.86592			0.313478	Welch’s t test
N2	0.757559	56	19.6522	48	0.0217926	28.5667						unc-80(e1272)	48	15.5855	1.36377
N2	0.624127	16.6471	9.75758	136	0.0276865	26.5667
N2	0.657956	18.3438	9.77778	128	0.0774499	40.1333
N2	0.911123	34	3.56522	96	0.068319	45.7333						Transitions (/h) 0-0.5h
N2	0.77426	25.4717	7.81132	106	0.0234489	29						Group	Sample size	Mean	SE			P_Value	Test_Method
N2	0.836663	39.9474	7.55556	76	0.241267	90.1333						N2	48	87.2083	6.0523			< 1E-03	Welch’s t test
N2	0.898958	53.7333	6.75862	60	0.0537393	41.6333						unc-80(e1272)	48	138.917	8.22381
N2	0.518155	42.4545	29.4545	44	0.122231	48.3667
N2	0.453443	41.6842	22.7368	38	0.00135802	13.5667
N2	0.823238	32.2174	6.27273	92	0.162436	69.1333						FoQ 0.5-5h
N2	0.757887	21.5312	5.65079	128	0.0865941	46.0667						Group	Sample size	Mean	SE			P_Value	Test_Method
N2	0.625417	19.3571	11.7857	112	0.0381526	28.9333						N2	48	0.102396	0.0118897			0.000457589	Welch’s t test
N2	0.16387	17.7778	59.7647	36	0.0311111	13.3						unc-80(e1272)	48	0.229765	0.0322075
N2	0.876779	52.069	4.51852	58	0.022011	31.6333
N2	0.676913	29.0233	13.3659	86	0.011747	23.8333
N2	0.852966	64	12.75	48	0.0648521	42.6						Total quiescence (h) 0-5h
N2	0.837678	23.6825	4.85246	126	0.291678	103.967						Group	Sample size	Mean	SE			P_Value	Test_Method
N2	0.867245	50.6	10.8571	60	0.0667587	43.8						N2	48	48.7924	3.60019			0.0117672	Welch’s t test
N2	0.582762	17.5439	13.2632	114	0.0429761	29.3333						unc-80(e1272)	48	73.4368	8.78664
N2	0.905788	64.8462	7.82609	52	0.0930621	52.1333
N2	0.760132	104.308	25.8462	26	0.171225	68.4
N2	0.724641	11.4821	3.58929	224	0.0098905	24.1333
N2	0.852985	31.5918	5.33333	98	0.213525	83.5667
N2	0.656189	19.6452	9.37705	124	0.0520405	33.9667
N2	0.687385	29.6667	12.6512	84	0.0184739	26.0333
N2	0.232756	19.3333	54.5455	42	0.0357953	16.0667
N2	0.914341	68.8333	6.34783	48	0.248887	94.6333
N2	0.73591	33.4595	10.6486	74	0.26297	91.7333
N2	0.822522	29.7551	5.82979	98	0.140036	62.1
N2	0.869098	77.9	10.8889	40	0.105386	54.3333
N2	0.887344	55.7143	6.81481	56	0.0554958	41.5
N2	0.452576	12.5	12.697	136	0.0558119	28.9
N2	0.785036	54.64	17.0833	50	0.110748	52.9
N2	0.798023	22.4194	6.66667	124	0.128024	58
unc-80(e1272)	0.463596	13.9333	11.7333	120	0.0666667	31.9333
unc-80(e1272)	0.293944	11.1667	20.875	96	0.113539	39.6
unc-80(e1272)	0.428822	8.13043	7.34783	184	0.134276	48.6
unc-80(e1272)	0.531858	9.78723	8.44681	188	0.219652	74.9667
unc-80(e1272)	0.347707	11.4615	19.4902	104	0.471343	137.033
unc-80(e1272)	0.278129	5.52174	13.8681	184	0.509445	145.933
unc-80(e1272)	0.334559	5.04065	9.60656	246	0.614155	175.367
unc-80(e1272)	0.510275	10.8916	9.18072	166	0.330991	104.367
unc-80(e1272)	0.496443	12.24	10.973	150	0.121805	48.2
unc-80(e1272)	0.474915	13.5385	14.4762	130	0.535	159.133
unc-80(e1272)	0.550408	12.8861	9.67089	158	0.135682	53.6333
unc-80(e1272)	0.63582	9.66957	5.66957	230	0.143906	57.6667
unc-80(e1272)	0.221751	8.7234	24.375	94	0.394835	113.533
unc-80(e1272)	0.277674	5.92771	7.53659	166	0.0535802	22.6667
unc-80(e1272)	0.348147	9.77778	12.6984	126	0.0482739	23.2667
unc-80(e1272)	0.544142	10.9053	7.68085	190	0.634057	188.467
unc-80(e1272)	0.100581	7.62963	33.1429	54	0.0123247	6.7
unc-80(e1272)	0.249088	8.5283	20.8679	106	0.0327728	16.3667
unc-80(e1272)	0.0941991	6.1875	37.375	64	0.212853	60.7333
unc-80(e1272)	0.473724	11.2821	11.5526	156	0.297936	95.1667
unc-80(e1272)	0.307517	14.0476	21.5714	84	0.198361	63
unc-80(e1272)	0.296473	8	14.2222	126	0.0258503	15.4333
unc-80(e1272)	0.472702	14.5926	16.963	108	0.751245	216.5
unc-80(e1272)	0.211774	11.2683	10.5641	82	0.0137037	11.0333
unc-80(e1272)	0.381091	6.65385	10.0769	208	0.042237	22.7
unc-80(e1272)	0.324083	12.2128	15.913	94	0.332046	99.2667
unc-80(e1272)	0.52885	9.07071	8.48485	198	0.229326	77.1667
unc-80(e1272)	0.623336	25.907	15.3488	86	0.478535	148.433
unc-80(e1272)	0.4201	8.46316	9.65957	190	0.432851	129.633
unc-80(e1272)	0.495762	11.92	11.8108	150	0.0213058	20.7667
unc-80(e1272)	0.322646	9.83607	11.3226	122	0.364321	108.433
unc-80(e1272)	0.274412	8.70175	17.0877	114	0.014831	12.2667
unc-80(e1272)	0.150597	17.5	26	32	0.0404938	15.6333
unc-80(e1272)	0.275429	22.3636	37.2381	44	0.629061	177.267
unc-80(e1272)	0.330581	8.44444	10.3099	144	0.581025	167.633
unc-80(e1272)	0.363351	6.39216	9.19608	204	0.0176543	15.7667
unc-80(e1272)	0.503272	17.8491	16.902	106	0.201304	70.4333
unc-80(e1272)	0.281298	6.84932	15.5616	146	0.00679012	10.1667
unc-80(e1272)	0.475135	22	15.7368	76	0.166846	58.9667
unc-80(e1272)	0.549975	9.90291	7.46535	206	0.0677283	35.0667
unc-80(e1272)	0.419458	14.1852	16.6296	108	0.0326832	21.2667
unc-80(e1272)	0.216173	19.4	36.3	40	0.676656	188.833
unc-80(e1272)	0.470906	7.8018	8.49541	222	0.0273144	21.9333
unc-80(e1272)	0.386278	7.62105	11.0851	190	0.0362469	21.7333
unc-80(e1272)	0.467366	9.56522	9.51111	184	0.434865	132.467
unc-80(e1272)	0.307923	4.89831	8.52542	236	0.013607	12.8667
unc-80(e1272)	0.405267	7.62745	9.48	204	0.0458984	25.1333
unc-80(e1272)	0.165678	11	50.0741	52	0.0628395	21.8333

## Sheet: Figure3
Figure3b-d																				Figure3f-h
DTS																				SIS
Raw data								Summary					Statistical analysis							Raw data									Summary					Statistical analysis
Group	FoQ during DTS	DTS duration (h)	Total quiescence (min)					FoQ during DTS												Group	FoQ 0-0.5h	FoQ 0.5-5h	Total quiescence (min) 0-5h						FoQ 0-0.5h
N2	0.409516	2.37389	58.4333					Group	Sample size	Mean	SE		Comparison	P_Value	Test_Method					N2	0.0256013	0.104619	48.7667						Group	Sample size	Mean	SE		Comparison	P_Value	Test_Method
N2	0.635463	2.50889	95.6333					N2	58	0.594361	0.0137963		N2 vs unc-80(e1272)	< 1E-03	Dunnet's test					N2	0.667477	0.0419901	29.6333						N2	39	0.471729	0.0422653		N2 vs unc-80(e1272)	0.0359705	Dunnet's test
N2	0.641278	2.25833	86.8333					unc-80(e1272)	40	0.478273	0.0143488		N2 vs unc-79(e1068)	< 1E-03						N2	0.542155	0.0212465	23.5						unc-80(e1272)	39	0.369017	0.0269098		N2 vs unc-79(e1068)	0.00220652
N2	0.757705	2.26222	102.867					unc-79(e1068)	37	0.47808	0.0145855		N2 vs nca-2(gk5); nca-1(gk9)	< 1E-03						N2	0.694715	0.0666121	41.8						unc-79(e1068)	39	0.332536	0.0240683		N2 vs nca-2(gk5); nca-1(gk9)	< 1E-03
N2	0.592254	2.19	77.8667					nca-2(gk5); nca-1(gk9)	42	0.467475	0.0135416		N2 vs aptf-1(gk794)	0						N2	0.618988	0.125873	50.8333						nca-2(gk5); nca-1(gk9)	39	0.313156	0.028417		N2 vs ceh-17(np1)	< 1E-03
N2	0.396652	2.27444	54.2					aptf-1(gk794)	63	0.238589	0.008658									N2	0.59005	0.000123457	1.23333						ceh-17(np1)	39	0.0340079	0.00565968
N2	0.705728	2.55	108.033																	N2	0.779348	0.00693101	21.5667
N2	0.662776	2.40889	95.6333																	N2	0.606553	0.000864198	17
N2	0.67304	2.50667	101.167					DTS duration (h)												N2	0.748073	0.1352	57.6						FoQ 0.5-5h
N2	0.526147	2.32944	73.4667					Group	Sample size	Mean	SE		Comparison	P_Value	Test_Method					N2	0.68761	0.0492617	33.5						Group	Sample size	Mean	SE		Comparison	P_Value	Test_Method
N2	0.374554	2.55111	57.4667					N2	58	2.38896	0.0273493		N2 vs unc-80(e1272)	< 1E-03	Dunnet's test					N2	0.436477	0.0173626	16.7						N2	39	0.031464	0.00649511		N2 vs unc-80(e1272)	< 1E-03	Dunnet's test
N2	0.610395	2.40611	88.1667					unc-80(e1272)	40	3.39796	0.0874806		N2 vs unc-79(e1068)	< 1E-03						N2	0.0355916	0.00283951	1.83333						unc-80(e1272)	39	0.329269	0.0443708		N2 vs unc-79(e1068)	< 1E-03
N2	0.61981	2.32167	86.3					unc-79(e1068)	37	3.34029	0.0959117		N2 vs nca-2(gk5); nca-1(gk9)	< 1E-03						N2	0.575396	0.102332	45.3						unc-79(e1068)	39	0.192649	0.0294987		N2 vs nca-2(gk5); nca-1(gk9)	0.0120744
N2	0.72932	2.33222	102.1					nca-2(gk5); nca-1(gk9)	42	3.40475	0.0958724		N2 vs aptf-1(gk794)	< 1E-03						N2	0.141887	0.00487243	5.4						nca-2(gk5); nca-1(gk9)	39	0.14936	0.0323081		N2 vs ceh-17(np1)	0.970849
N2	0.587364	2.42222	85.4					aptf-1(gk794)	63	1.85307	0.0454815									N2	0.734039	0.0336515	31.6						ceh-17(np1)	39	0.01269	0.0013371
N2	0.659735	2.25111	89.1333																	N2	0.00343599	0.0254404	6.66667
N2	0.677959	2.125	86.4333																	N2	0.719579	0.00378231	23.2
N2	0.588797	2.80278	99.0333					Total quiescence (min)												N2	0.585485	0.0275972	25.5						Total quiescence (min) 0-5h
N2	0.711133	2.59778	110.867					Group	Sample size	Mean	SE		Comparison	P_Value	Test_Method					N2	0.380968	0.00111111	12						Group	Sample size	Mean	SE		Comparison	P_Value	Test_Method
N2	0.599039	2.19722	78.8667					N2	58	85.3845	2.3188		N2 vs unc-80(e1272)	0.00672765	Dunnet's test					N2	0.330053	0.00407581	10.6333						N2	39	22.5915	2.65152		N2 vs unc-80(e1272)	< 1E-03	Dunnet's test
N2	0.566436	2.10333	71.5333					unc-80(e1272)	40	96.7567	3.10923		N2 vs unc-79(e1068)	0.0332943						N2	0.389914	0.000864198	12.0667						unc-80(e1272)	39	100.091	12.0976		N2 vs unc-79(e1068)	0.00141591
N2	0.567254	2.23056	75.9667					unc-79(e1068)	37	95.0459	3.2736		N2 vs nca-2(gk5); nca-1(gk9)	0.0328726						N2	0.571205	0.0237681	23.1333						unc-79(e1068)	39	62.1675	8.08157		N2 vs nca-2(gk5); nca-1(gk9)	0.0425506
N2	0.611421	2.22833	81.7667					nca-2(gk5); nca-1(gk9)	42	94.7016	3.24873		N2 vs aptf-1(gk794)	< 1E-03						N2	0.371235	0.00209876	12.1333						nca-2(gk5); nca-1(gk9)	39	50.0282	8.71836		N2 vs ceh-17(np1)	0.280317
N2	0.590763	3.09278	109.633					aptf-1(gk794)	63	26.9968	1.29747									N2	0	0.00592593	1.66667						ceh-17(np1)	39	4.50085	0.401957
N2	0.429982	2.42167	62.5667																	N2	0.839635	0.151047	65.7333
N2	0.657102	2.27056	89.6																	N2	0.575502	0.0187762	22.1333
N2	0.60879	2.17778	79.5667																	N2	0.0842798	0.00839506	4.6
N2	0.398398	2.29222	54.8333																	N2	0.00198889	0.00432099	1.23333
N2	0.437104	2.34333	61.4																	N2	0.388697	0.00111111	11.7667
N2	0.565131	2.46222	83.5																	N2	0.575112	0.0147647	21
N2	0.695215	2.29167	95.5																	N2	0.167654	0.00465185	6.03333
N2	0.722528	2.44667	106.133																	N2	0.672331	0.0439286	32.4333
N2	0.483737	2.27278	65.7667																	N2	0.785134	0.0658673	41.7
N2	0.599954	2.59167	93.3333																	N2	0.603341	0.0405719	28.8667
N2	0.572181	2.20611	75.6																	N2	0.507886	0.00153704	15.6667
N2	0.601927	2.22556	80.5333																	N2	0.765471	0.01767	27.6
N2	0.584509	2.41889	84.9																	N2	0.532018	0.0104938	19.1333
N2	0.605189	2.46611	89.5667																	N2	0.662539	0.033294	29.3
N2	0.556963	2.45667	82.2																	N2	0	0.00222222	0.6
N2	0.695395	3.25889	136																	unc-80(e1272)	0.292481	0.479239	142.567
N2	0.7546	2.36944	107.3																	unc-80(e1272)	0.0405903	0.479918	149.6
N2	0.743656	2.32444	103.733																	unc-80(e1272)	0.549384	0.636844	188.7
N2	0.533992	2.45889	78.8667																	unc-80(e1272)	0.444923	0.0223207	19.2
N2	0.679173	2.46889	100.6																	unc-80(e1272)	0.679029	0.406633	125.533
N2	0.522834	2.19667	68.8667																	unc-80(e1272)	0.53743	0.0180328	14.4667
N2	0.705825	2.25	95.3333																	unc-80(e1272)	0.414364	0.0104938	4.5
N2	0.532604	2.09667	67.0333																	unc-80(e1272)	0.538338	0.245299	83.0667
N2	0.368024	2.32222	51.3																	unc-80(e1272)	0.429145	0.551922	162.367
N2	0.560675	2.48667	83.7																	unc-80(e1272)	0.701601	0.0323835	30.1
N2	0.752012	2.3	103.8																	unc-80(e1272)	0.526695	0.108659	45.7667
N2	0.638751	2.49833	95.8333																	unc-80(e1272)	0.189866	0.0873718	29.2
N2	0.691837	2.33111	96.7333																	unc-80(e1272)	0.28472	0.067284	26.8667
N2	0.653953	2.48556	97.5333																	unc-80(e1272)	0.45789	0.35082	107.933
N2	0.345702	2.14833	44.5667																	unc-80(e1272)	0.294064	0.657093	185.733
N2	0.448643	2.38444	64.1333																	unc-80(e1272)	0.502183	0.0445977	27.7333
N2	0.624639	2.56167	96.0333																	unc-80(e1272)	0.491608	0.772024	222.467
N2	0.615981	2.32167	85.9																	unc-80(e1272)	0.439141	0.72672	209.233
N2	0.591389	2.62667	93.2333																	unc-80(e1272)	0.413773	0.721747	207.1
unc-80(e1272)	0.443556	4.67222	124.433																	unc-80(e1272)	0.524102	0.235629	79.8
unc-80(e1272)	0.493369	3.02278	89.7																	unc-80(e1272)	0.0648815	0.54111	148.067
unc-80(e1272)	0.397153	2.83556	67.7																	unc-80(e1272)	0.254219	0.699494	195.567
unc-80(e1272)	0.387565	3.71167	86.3667																	unc-80(e1272)	0.256456	0.0091422	10.9
unc-80(e1272)	0.49019	3.36389	99																	unc-80(e1272)	0.399011	0.415039	124.233
unc-80(e1272)	0.336646	4.02556	81.3333																	unc-80(e1272)	0.475293	0.042916	25.5
unc-80(e1272)	0.487929	3.57778	104.9																	unc-80(e1272)	0.460824	0.560414	164.533
unc-80(e1272)	0.490525	3.41722	100.7																	unc-80(e1272)	0.436889	0.422828	128.467
unc-80(e1272)	0.359088	3.08389	66.4667																	unc-80(e1272)	0.260125	0.0593938	23.8667
unc-80(e1272)	0.614384	3.59833	132.667																	unc-80(e1272)	0.124745	0.0110698	6.6
unc-80(e1272)	0.394262	3.96056	93.8																	unc-80(e1272)	0.332279	0.716779	203.867
unc-80(e1272)	0.317527	4.26889	81.4333																	unc-80(e1272)	0.396934	0.0754487	32.4333
unc-80(e1272)	0.624333	3.03889	113.9																	unc-80(e1272)	0.416019	0.0935069	37.9
unc-80(e1272)	0.536751	3.16611	102																	unc-80(e1272)	0.327351	0.037131	19.7667
unc-80(e1272)	0.50942	3.72889	114.1																	unc-80(e1272)	0.0151799	0.0501235	14.6333
unc-80(e1272)	0.539306	2.49389	80.8																	unc-80(e1272)	0.286674	0.665575	187.6
unc-80(e1272)	0.598116	3.05278	109.7																	unc-80(e1272)	0.184488	0.0285599	14.1333
unc-80(e1272)	0.531684	3.28556	104.9																	unc-80(e1272)	0.592901	0.559702	168.867
unc-80(e1272)	0.634364	2.91611	111.167																	unc-80(e1272)	0.186047	0.539388	151.167
unc-80(e1272)	0.452211	3.22389	87.6333																	unc-80(e1272)	0.170007	0.658833	183.5
unc-80(e1272)	0.576949	2.95889	102.4																	unc-79(e1068)	0.36759	0.306857	84.1667
unc-80(e1272)	0.42736	2.81056	72.0667																	unc-79(e1068)	0.357054	0.657491	187.6
unc-80(e1272)	0.489899	3.69833	108.7																	unc-79(e1068)	0.365982	0.241235	82.6
unc-80(e1272)	0.503136	3.00778	90.9																	unc-79(e1068)	0.0421548	0.0168054	17.2667
unc-80(e1272)	0.48148	3.27111	94.6																	unc-79(e1068)	0.351762	0.0187654	14.2667
unc-80(e1272)	0.350413	3.87	81.4667																	unc-79(e1068)	0.567792	0.247901	77.9667
unc-80(e1272)	0.490782	3.87944	114.333																	unc-79(e1068)	0.419585	0.0408701	21.8667
unc-80(e1272)	0.495403	3.57944	106.4																	unc-79(e1068)	0.295225	0.19939	65.1667
unc-80(e1272)	0.453558	3.59333	97.7333																	unc-79(e1068)	0.544578	0.0824172	38.6
unc-80(e1272)	0.531214	3.85333	122.933																	unc-79(e1068)	0.420999	0.0530837	27
unc-80(e1272)	0.633801	2.55944	97.3																	unc-79(e1068)	0.300896	0.0658084	26.6667
unc-80(e1272)	0.58258	3.53278	123.533																	unc-79(e1068)	0.263341	0.0404461	19.1
unc-80(e1272)	0.284487	2.46222	42																	unc-79(e1068)	0.416611	0.050464	26.1
unc-80(e1272)	0.487024	3.08222	90.2																	unc-79(e1068)	0.159492	0.0145888	8.73333
unc-80(e1272)	0.355087	3.80167	81.0667																	unc-79(e1068)	0.473949	0.271006	87.2333
unc-80(e1272)	0.360222	3.27389	70.8667																	unc-79(e1068)	0.37611	0.044329	23.1667
unc-80(e1272)	0.472084	2.44056	69.1667																	unc-79(e1068)	0.547376	0.206456	71.8333
unc-80(e1272)	0.428853	4.895	126.067																	unc-79(e1068)	0.626824	0.658894	196.367
unc-80(e1272)	0.565372	3.60333	122.233																	unc-79(e1068)	0.113311	0.521062	144.333
unc-80(e1272)	0.522838	3.30056	103.6																	unc-79(e1068)	0.523224	0.301251	97.1333
unc-79(e1068)	0.532324	2.81833	90.1																	unc-79(e1068)	0.407122	0.244457	79.2667
unc-79(e1068)	0.352789	3.77389	79.8667																	unc-79(e1068)	0.428345	0.365647	112
unc-79(e1068)	0.463287	4.07389	113.333																	unc-79(e1068)	0.418281	0.627213	182.3
unc-79(e1068)	0.540147	3.91889	127.1																	unc-79(e1068)	0.221389	0.0656981	24.6
unc-79(e1068)	0.415041	3.47167	86.5																	unc-79(e1068)	0.48859	0.0360166	24.6333
unc-79(e1068)	0.443677	3.74444	99.8																	unc-79(e1068)	0.0235492	0.184792	50.7
unc-79(e1068)	0.518929	3.08944	96.3																	unc-79(e1068)	0.390235	0.408547	122.9
unc-79(e1068)	0.391157	2.6	61.1333																	unc-79(e1068)	0.362611	0.150163	51.3667
unc-79(e1068)	0.440264	3.44889	91.1667																	unc-79(e1068)	0.357193	0.0523401	25.7333
unc-79(e1068)	0.555013	2.76556	92.1667																	unc-79(e1068)	0.221005	0.0470015	19.3
unc-79(e1068)	0.458325	3.53722	97.2333																	unc-79(e1068)	0.0263186	0.25098	68.8667
unc-79(e1068)	0.479617	4.37167	125.933																	unc-79(e1068)	0.299237	0.0424981	20.5333
unc-79(e1068)	0.521526	2.88389	90.3																	unc-79(e1068)	0.0641727	0.19321	54.2333
unc-79(e1068)	0.459154	4.71833	130.033																	unc-79(e1068)	0.339727	0.0889857	34.2333
unc-79(e1068)	0.491331	2.75611	81.1333																	unc-79(e1068)	0.248986	0.0431025	19.8
unc-79(e1068)	0.50078	3.84833	115.7																	unc-79(e1068)	0.346809	0.0561728	25.7
unc-79(e1068)	0.668097	2.79444	112.067																	unc-79(e1068)	0.201269	0.358754	103.267
unc-79(e1068)	0.434056	3.1	80.8667																	unc-79(e1068)	0.239627	0.0347802	17.0667
unc-79(e1068)	0.496055	3.30111	98.3667																	unc-79(e1068)	0.350567	0.223827	70.8667
unc-79(e1068)	0.516354	2.70444	83.8333																	nca-2(gk5); nca-1(gk9)	0.0394075	0.622248	177.833
unc-79(e1068)	0.515579	3.18556	98.6667																	nca-2(gk5); nca-1(gk9)	0.0174205	0.526575	152.067
unc-79(e1068)	0.546447	3.39	111.2																	nca-2(gk5); nca-1(gk9)	0.366182	0.0580979	19.3
unc-79(e1068)	0.382477	3.84056	88.1667																	nca-2(gk5); nca-1(gk9)	0.327682	0.345679	97.0333
unc-79(e1068)	0.578623	3.03111	105.233																	nca-2(gk5); nca-1(gk9)	0.319808	0.115148	52.1333
unc-79(e1068)	0.615722	2.79556	103.467																	nca-2(gk5); nca-1(gk9)	0.106943	0.679436	184.5
unc-79(e1068)	0.444271	2.81278	74.9667																	nca-2(gk5); nca-1(gk9)	0.0961132	0.372115	101.233
unc-79(e1068)	0.538249	3.21556	103.9																	nca-2(gk5); nca-1(gk9)	0.671633	0.00846682	13.5667
unc-79(e1068)	0.467871	4.425	124.3																	nca-2(gk5); nca-1(gk9)	0.514887	0.0277	23.3333
unc-79(e1068)	0.506477	3.10333	94.3333																	nca-2(gk5); nca-1(gk9)	0.341112	0.541529	156.167
unc-79(e1068)	0.446872	4.12778	110.733																	nca-2(gk5); nca-1(gk9)	0.291703	0.00358025	9.96667
unc-79(e1068)	0.607689	3.30167	120.4																	nca-2(gk5); nca-1(gk9)	0.145384	0.00976457	7.26667
unc-79(e1068)	0.279375	2.73167	45.8667																	nca-2(gk5); nca-1(gk9)	0.408933	0.0290626	20.7
unc-79(e1068)	0.544919	2.83556	92.8333																	nca-2(gk5); nca-1(gk9)	0.250828	0.230494	70.0667
unc-79(e1068)	0.250633	3.28444	49.4667																	nca-2(gk5); nca-1(gk9)	0.396198	0.201861	67.4333
unc-79(e1068)	0.546236	2.47667	81.2333																	nca-2(gk5); nca-1(gk9)	0.511825	0.0906726	40.1
unc-79(e1068)	0.323628	4.29833	83.7333																	nca-2(gk5); nca-1(gk9)	0.0709054	0.120123	34.9333
unc-79(e1068)	0.41598	3.01444	75.2667																	nca-2(gk5); nca-1(gk9)	0.154417	0.0095609	7.56667
nca-2(gk5); nca-1(gk9)	0.45524	4.12833	112.933																	nca-2(gk5); nca-1(gk9)	0.157251	0.0144444	8.33333
nca-2(gk5); nca-1(gk9)	0.524066	3.085	97.0333																	nca-2(gk5); nca-1(gk9)	0.181308	0.091989	30.2667
nca-2(gk5); nca-1(gk9)	0.57004	2.85667	97.6667																	nca-2(gk5); nca-1(gk9)	0.196033	0.0117284	8.9
nca-2(gk5); nca-1(gk9)	0.409668	2.78667	68.4																	nca-2(gk5); nca-1(gk9)	0.323473	0.432467	125.967
nca-2(gk5); nca-1(gk9)	0.401099	3.84222	92.5667																	nca-2(gk5); nca-1(gk9)	0.313951	0.0034778	10.6667
nca-2(gk5); nca-1(gk9)	0.434012	3.44944	89.8333																	nca-2(gk5); nca-1(gk9)	0.163494	0.0744203	25.3
nca-2(gk5); nca-1(gk9)	0.365896	3.84889	84.4333																	nca-2(gk5); nca-1(gk9)	0.450841	0.164198	58.2667
nca-2(gk5); nca-1(gk9)	0.661236	2.28944	90.9																	nca-2(gk5); nca-1(gk9)	0.451172	0.0780737	35.6667
nca-2(gk5); nca-1(gk9)	0.416191	3.93944	98.5																	nca-2(gk5); nca-1(gk9)	0.125299	0.0107065	6.66667
nca-2(gk5); nca-1(gk9)	0.540684	3.93667	127.767																	nca-2(gk5); nca-1(gk9)	0.626183	0.587341	177.8
nca-2(gk5); nca-1(gk9)	0.431515	4.07722	105.467																	nca-2(gk5); nca-1(gk9)	0.591684	0.132076	53.8667
nca-2(gk5); nca-1(gk9)	0.581543	4.39778	153.533																	nca-2(gk5); nca-1(gk9)	0.309433	0.00666504	11.2333
nca-2(gk5); nca-1(gk9)	0.436247	3.50611	91.8																	nca-2(gk5); nca-1(gk9)	0.481898	0.0465827	28.3333
nca-2(gk5); nca-1(gk9)	0.37217	3.43611	76.9																	nca-2(gk5); nca-1(gk9)	0.311532	0.0171379	14.0667
nca-2(gk5); nca-1(gk9)	0.492187	3.64	107.633																	nca-2(gk5); nca-1(gk9)	0.446984	0.0197183	18.7
nca-2(gk5); nca-1(gk9)	0.466565	3.44944	96.6																	nca-2(gk5); nca-1(gk9)	0.0935477	0.0107407	5.83333
nca-2(gk5); nca-1(gk9)	0.446875	2.43778	65.3667																	nca-2(gk5); nca-1(gk9)	0.463263	0.0204938	19.4
nca-2(gk5); nca-1(gk9)	0.34736	3.01111	62.8333																	nca-2(gk5); nca-1(gk9)	0.619522	0.0500802	32.5667
nca-2(gk5); nca-1(gk9)	0.443923	4.62833	123.3																	nca-2(gk5); nca-1(gk9)	0.29939	0.0235802	16.2667
nca-2(gk5); nca-1(gk9)	0.592088	2.95611	105.133																	nca-2(gk5); nca-1(gk9)	0.46163	0.0331926	22.9333
nca-2(gk5); nca-1(gk9)	0.319505	3.50222	67.1																	nca-2(gk5); nca-1(gk9)	0.113832	0.00379794	4.86667
nca-2(gk5); nca-1(gk9)	0.5799	2.85611	99.2667																	ceh-17(np1)	0.00648889	0.0117062	3.8
nca-2(gk5); nca-1(gk9)	0.603601	2.84444	103.067																	ceh-17(np1)	0.0254444	0.00270201	2.5
nca-2(gk5); nca-1(gk9)	0.307351	2.30389	42.4667																	ceh-17(np1)	0.030963	0.0265834	9.46667
nca-2(gk5); nca-1(gk9)	0.377099	3.00722	67.9333																	ceh-17(np1)	0.0283593	0.0189952	6.33333
nca-2(gk5); nca-1(gk9)	0.527367	2.45	77.6333																	ceh-17(np1)	0.0584296	0.0138288	4.4
nca-2(gk5); nca-1(gk9)	0.539268	3.01444	97.6333																	ceh-17(np1)	0.0777296	0.00424964	2.2
nca-2(gk5); nca-1(gk9)	0.581816	2.89556	100.967																	ceh-17(np1)	0.0365326	0.0159165	4.96667
nca-2(gk5); nca-1(gk9)	0.526328	2.80167	88.4333																	ceh-17(np1)	0.0045441	0.0151852	4.23333
nca-2(gk5); nca-1(gk9)	0.501071	3.98056	119.767																	ceh-17(np1)	0.0188272	0.0245798	6.96667
nca-2(gk5); nca-1(gk9)	0.493854	4.22556	125.367																	ceh-17(np1)	0.0502774	0.00714444	3.5
nca-2(gk5); nca-1(gk9)	0.47932	3.69	106.033																	ceh-17(np1)	0.037337	0.0135554	5.16667
nca-2(gk5); nca-1(gk9)	0.3887	4.15389	96.9333																	ceh-17(np1)	0	0.0031749	0.833333
nca-2(gk5); nca-1(gk9)	0.456831	3.93833	107.933																	ceh-17(np1)	0.00111111	0.0109877	3.03333
nca-2(gk5); nca-1(gk9)	0.462744	3.27667	91.0333																	ceh-17(np1)	0.0184741	0.0190482	5.36667
nca-2(gk5); nca-1(gk9)	0.408295	3.02944	74.3																	ceh-17(np1)	0.181121	0.0076875	7.56667
nca-2(gk5); nca-1(gk9)	0.568613	2.71667	92.8																	ceh-17(np1)	0.0334154	0.0350187	10.5
nca-2(gk5); nca-1(gk9)	0.434837	3.46944	90.5333																	ceh-17(np1)	0.035287	0.00427233	2.33333
nca-2(gk5); nca-1(gk9)	0.461354	4.03722	111.7																	ceh-17(np1)	0.0800185	0.0167725	7.4
nca-2(gk5); nca-1(gk9)	0.263368	3.755	59.3667																	ceh-17(np1)	0.0122963	0.0119934	3.6
nca-2(gk5); nca-1(gk9)	0.43793	4.41722	116.1																	ceh-17(np1)	0.0511798	0.00962963	4.13333
nca-2(gk5); nca-1(gk9)	0.526189	2.93111	92.5																	ceh-17(np1)	0.0466889	0.0155021	5.7
aptf-1(gk794)	0.242861	2.39944	34.8																	ceh-17(np1)	0.01	0.00222222	0.9
aptf-1(gk794)	0.284818	1.63444	28.0333																	ceh-17(np1)	0.0766681	0.00275535	3.7
aptf-1(gk794)	0.279229	1.47056	24.6																	ceh-17(np1)	0.0868556	0.0193381	7.86667
aptf-1(gk794)	0.241741	2.03	29.6333																	ceh-17(np1)	0	0.00365309	1.2
aptf-1(gk794)	0.423808	2.37056	60.2667																	ceh-17(np1)	0.0115942	0.00234568	1
aptf-1(gk794)	0.267566	2.01444	32.4																	ceh-17(np1)	0.0144444	0.0181482	5.33333
aptf-1(gk794)	0.222218	1.97722	26.4																	ceh-17(np1)	0.0169963	0.0283531	8.1
aptf-1(gk794)	0.194639	1.68111	19.6667																	ceh-17(np1)	0.0251444	0.00645414	2.5
aptf-1(gk794)	0.168925	1.90389	19.4333																	ceh-17(np1)	0	0.0037037	1
aptf-1(gk794)	0.201931	2.10889	25.7																	ceh-17(np1)	0.0040103	0.00888889	2.56667
aptf-1(gk794)	0.262246	1.24	19.6																	ceh-17(np1)	0.0468218	0.00197531	2.1
aptf-1(gk794)	0.141713	1.62222	13.8667																	ceh-17(np1)	0.0103943	0.0226973	6.43333
aptf-1(gk794)	0.222643	1.62389	21.8																	ceh-17(np1)	0.0177778	0.0128544	4
aptf-1(gk794)	0.265818	2.40722	38.5333																	ceh-17(np1)	0.0892	0.0177416	7.43333
aptf-1(gk794)	0.232106	2.45556	34.3																	ceh-17(np1)	0.0152148	0.022348	6.53333
aptf-1(gk794)	0.147628	1.75611	15.6667																	ceh-17(np1)	0.0464704	0.0178347	6.1
aptf-1(gk794)	0.206659	1.96333	24.4333																	ceh-17(np1)	0.0201904	0.00382716	1.73333
aptf-1(gk794)	0.267631	2.06111	33.1																	ceh-17(np1)	0	0.0112346	3.03333
aptf-1(gk794)	0.289613	1.80556	31.6
aptf-1(gk794)	0.285585	1.79611	30.8667
aptf-1(gk794)	0.326804	2.405	47.2333
aptf-1(gk794)	0.333748	2.40222	48.2333
aptf-1(gk794)	0.290655	1.88722	32.8667
aptf-1(gk794)	0.170529	2.28056	23.5
aptf-1(gk794)	0.255187	2.3	35.3
aptf-1(gk794)	0.390337	1.91	44.8333
aptf-1(gk794)	0.298904	1.98667	35.6667
aptf-1(gk794)	0.196132	1.38667	16.2667
aptf-1(gk794)	0.20815	2.00556	24.9333
aptf-1(gk794)	0.167587	2.30444	23.3
aptf-1(gk794)	0.176931	1.48722	15.8667
aptf-1(gk794)	0.274577	1.42333	23.5667
aptf-1(gk794)	0.135166	1.49889	12.1333
aptf-1(gk794)	0.312455	1.43944	27.0667
aptf-1(gk794)	0.220986	1.23333	16.4333
aptf-1(gk794)	0.113031	1.11556	7.56667
aptf-1(gk794)	0.109313	1.43889	9.5
aptf-1(gk794)	0.159058	1.96944	18.8667
aptf-1(gk794)	0.25255	2.28833	34.8
aptf-1(gk794)	0.173365	2.07778	21.7333
aptf-1(gk794)	0.164042	1.81333	18
aptf-1(gk794)	0.168527	2.35889	24
aptf-1(gk794)	0.317049	2.06056	39.3667
aptf-1(gk794)	0.308854	2.00667	37.2333
aptf-1(gk794)	0.229028	1.83111	25.1
aptf-1(gk794)	0.262397	1.96778	31.0667
aptf-1(gk794)	0.258907	2.31056	36
aptf-1(gk794)	0.178473	1.89833	20.3667
aptf-1(gk794)	0.150808	1.00833	9.13333
aptf-1(gk794)	0.345804	1.81722	37.8333
aptf-1(gk794)	0.241277	1.90611	27.6
aptf-1(gk794)	0.152844	1.54111	14.2333
aptf-1(gk794)	0.253917	1.92167	29.3333
aptf-1(gk794)	0.312441	1.81889	34.2667
aptf-1(gk794)	0.236583	1.425	20.4
aptf-1(gk794)	0.211422	1.96389	25
aptf-1(gk794)	0.222372	1.08667	14.6
aptf-1(gk794)	0.333359	1.92556	38.6333
aptf-1(gk794)	0.386059	1.82889	42.4
aptf-1(gk794)	0.198828	2.05167	24.5
aptf-1(gk794)	0.179732	2.04222	22.1667
aptf-1(gk794)	0.24216	1.59278	23.2
aptf-1(gk794)	0.261404	1.40389	22

## Sheet: Figure4
Figure4b-d																				Figure4f-h
DTS																				SIS
Raw data								Summary					Statistical analysis							Raw data									Summary					Statistical analysis
Group	FoQ during DTS	DTS duration (h)	Total quiescence (min)					FoQ during DTS												Group	FoQ 0-0.5h	FoQ 0.5-5h	Total quiescence (min) 0-5h						FoQ 0-0.5h
hpls 166	0.578023	3.00278	104.167					Group	Sample size	Mean	SE		Comparison	P_Value	Test_Method					hpls 166	0.40776	0.00401404	14.2667						Group	Sample size	Mean	SE		Comparison	P_Value	Test_Method
hpls 166	0.641723	2.73889	105.5					hpls 166	38	0.614424	0.014549		hpls 166 vs nca-2(gk5); nca-1(gk9); hpIs166	< 1E-03	Tukey Kramer					hpls 166	0.483674	0.0108651	17.1667						hpls 166	30	0.530099	0.0298936		hpls 166 vs nca-2(gk5); nca-1(gk9); hpIs166	< 1E-03	Tukey Kramer
hpls 166	0.531346	2.98222	95.1333					nca-2(gk5); nca-1(gk9); hpIs166	26	0.491417	0.0234327		hpls 166 vs nca-2(gk5); nca-1(gk9); hpIs166; hpEx3088	0.445744						hpls 166	0.463767	0.0184188	18.7667						nca-2(gk5); nca-1(gk9); hpIs166	32	0.327705	0.0273286		hpls 166 vs nca-2(gk5); nca-1(gk9); hpIs166; hpEx3088	< 1E-03
hpls 166	0.669828	3.15944	127.067					nca-2(gk5); nca-1(gk9); hpIs166; hpEx3088	30	0.583825	0.0188678		nca-2(gk5); nca-1(gk9); hpIs166 vs unca-2(gk5); nca-1(gk9); hpIs166; hpEx3088	0.00340913						hpls 166	0.497313	0.0168186	18.9						nca-2(gk5); nca-1(gk9); hpIs166; hpEx3088	32	0.311565	0.0318948		nca-2(gk5); nca-1(gk9); hpIs166 vs unca-2(gk5); nca-1(gk9); hpIs166; hpEx3088	0.920687
hpls 166	0.608975	2.96444	108.4																	hpls 166	0.534993	0.0571314	30.5
hpls 166	0.633352	2.66056	101.1																	hpls 166	0.410347	0.0103594	15.2667
hpls 166	0.760689	2.54333	116.1																	hpls 166	0.151724	0.301938	86.5333
hpls 166	0.648132	2.51611	97.9333																	hpls 166	0.692936	0.00428789	22.5333
hpls 166	0.59481	2.96	105.733					DTS duration (h)												hpls 166	0.457042	0.00950815	16.1						FoQ 0.5-5h
hpls 166	0.748079	2.67	119.867					Group	Sample size	Mean	SE		Comparison	P_Value	Test_Method					hpls 166	0.680746	0.233773	83.1667						Group	Sample size	Mean	SE		Comparison	P_Value	Test_Method
hpls 166	0.729701	2.53111	110.867					hpls 166	38	2.76547	0.0469965		hpls 166 vs nca-2(gk5); nca-1(gk9); hpIs166	< 1E-03	Tukey Kramer					hpls 166	0.658766	0.0164382	24.6						hpls 166	30	0.0801702	0.029565		hpls 166 vs nca-2(gk5); nca-1(gk9); hpIs166	0.397828	Tukey Kramer
hpls 166	0.525912	3.19833	100.9					nca-2(gk5); nca-1(gk9); hpIs166	26	3.92342	0.171129		hpls 166 vs nca-2(gk5); nca-1(gk9); hpIs166; hpEx3088	0.786267						hpls 166	0.568902	0.0163569	22.4667						nca-2(gk5); nca-1(gk9); hpIs166	32	0.0433871	0.0158417		hpls 166 vs nca-2(gk5); nca-1(gk9); hpIs166; hpEx3088	0.142033
hpls 166	0.654566	3.235	127.133					nca-2(gk5); nca-1(gk9); hpIs166; hpEx3088	30	2.67561	0.0833372		nca-2(gk5); nca-1(gk9); hpIs166 vs unca-2(gk5); nca-1(gk9); hpIs166; hpEx3088	< 1E-03						hpls 166	0.528382	0.0369282	25.7667						nca-2(gk5); nca-1(gk9); hpIs166; hpEx3088	32	0.0262425	0.0107924		nca-2(gk5); nca-1(gk9); hpIs166 vs unca-2(gk5); nca-1(gk9); hpIs166; hpEx3088	0.811307
hpls 166	0.612227	3.23444	118.8																	hpls 166	0.580304	0.272215	91.0667
hpls 166	0.492361	2.97444	87.9333																	hpls 166	0.337911	0.0166365	14.1
hpls 166	0.688253	2.90667	120.167																	hpls 166	0.644904	0.0412055	29.6667
hpls 166	0.319726	2.46	47.1333																	hpls 166	0.161911	0.0245435	12
hpls 166	0.485991	2.78111	81.1667					Total quiescence (min)												hpls 166	0.595351	0.0231934	23.2667						Total quiescence (min) 0-5h
hpls 166	0.610096	3.32944	121.9					Group	Sample size	Mean	SE		Comparison	P_Value	Test_Method					hpls 166	0.451304	0.359163	110.267						Group	Sample size	Mean	SE		Comparison	P_Value	Test_Method
hpls 166	0.577144	3.05722	105.9					hpls 166	38	101.697	2.55725		hpls 166 vs nca-2(gk5); nca-1(gk9); hpIs166	0.0237251	Tukey Kramer					hpls 166	0.792961	0.768441	230.167						hpls 166	30	37.5244	8.13037		hpls 166 vs nca-2(gk5); nca-1(gk9); hpIs166	0.117651	Tukey Kramer
hpls 166	0.707133	2.41	102.367					nca-2(gk5); nca-1(gk9); hpIs166	26	115.276	4.84337		hpls 166 vs nca-2(gk5); nca-1(gk9); hpIs166; hpEx3088	0.298579						hpls 166	0.335464	0.018895	15.1667						nca-2(gk5); nca-1(gk9); hpIs166	32	21.7219	4.44317		hpls 166 vs nca-2(gk5); nca-1(gk9); hpIs166; hpEx3088	0.0243
hpls 166	0.560219	2.75611	92.7333					nca-2(gk5); nca-1(gk9); hpIs166; hpEx3088	30	94.4267	3.67279		nca-2(gk5); nca-1(gk9); hpIs166 vs unca-2(gk5); nca-1(gk9); hpIs166; hpEx3088	0.000505044						hpls 166	0.647148	0.0438491	31.7						nca-2(gk5); nca-1(gk9); hpIs166; hpEx3088	32	16.4656	3.29269		nca-2(gk5); nca-1(gk9); hpIs166 vs unca-2(gk5); nca-1(gk9); hpIs166; hpEx3088	0.777608
hpls 166	0.668863	2.39167	96.0333																	hpls 166	0.839859	0.0330125	33.7667
hpls 166	0.575964	2.62889	90.9																	hpls 166	0.793273	0.00338345	25.3333
hpls 166	0.645344	2.50444	97																	hpls 166	0.507323	0.00888084	17.4667
hpls 166	0.670828	2.69667	108.6																	hpls 166	0.580807	0.00426796	19.4333
hpls 166	0.667095	2.60556	104.333																	hpls 166	0.398204	0.00111111	12.0667
hpls 166	0.543205	3.50222	114.167																	hpls 166	0.482907	0.0294685	22.5
hpls 166	0.613987	2.48056	91.4333																	hpls 166	0.65924	0.0154265	24.0667
hpls 166	0.709572	2.49167	106.133																	hpls 166	0.557736	0.00457392	17.6667
hpls 166	0.411307	2.56944	63.4667																	nca-2(gk5); nca-1(gk9); hpIs166	0.386603	0.00951384	14
hpls 166	0.566378	2.45833	83.6333																	nca-2(gk5); nca-1(gk9); hpIs166	0.606257	0.047675	31.2333
hpls 166	0.710203	2.51556	107.233																	nca-2(gk5); nca-1(gk9); hpIs166	0.196866	0.01	9.06667
hpls 166	0.605549	2.61	94.8333																	nca-2(gk5); nca-1(gk9); hpIs166	0.361762	0.0112111	15.0333
hpls 166	0.626002	2.74111	102.933																	nca-2(gk5); nca-1(gk9); hpIs166	0.326974	0.0145684	14.2667
hpls 166	0.691754	2.54556	105.7																	nca-2(gk5); nca-1(gk9); hpIs166	0.410177	0.03449	21.6667
hpls 166	0.629646	2.56444	96.9333																	nca-2(gk5); nca-1(gk9); hpIs166	0.476837	0.486133	145.3
hpls 166	0.634123	2.71	103.167																	nca-2(gk5); nca-1(gk9); hpIs166	0.424181	0.120022	45.2333
nca-2(gk5); nca-1(gk9); hpIs166	0.566218	3.39167	115.367																	nca-2(gk5); nca-1(gk9); hpIs166	0.174372	0.0117171	8.4
nca-2(gk5); nca-1(gk9); hpIs166	0.454611	3.99611	109.067																	nca-2(gk5); nca-1(gk9); hpIs166	0.120428	0.0149914	7.66667
nca-2(gk5); nca-1(gk9); hpIs166	0.548665	3.76556	124.033																	nca-2(gk5); nca-1(gk9); hpIs166	0.192388	0.0144485	9.73333
nca-2(gk5); nca-1(gk9); hpIs166	0.638183	3.37889	129.5																	nca-2(gk5); nca-1(gk9); hpIs166	0.310602	0.00619383	10.9333
nca-2(gk5); nca-1(gk9); hpIs166	0.489317	4.12389	121.133																	nca-2(gk5); nca-1(gk9); hpIs166	0.213439	0.00604938	8.96667
nca-2(gk5); nca-1(gk9); hpIs166	0.530954	4.52222	144.1																	nca-2(gk5); nca-1(gk9); hpIs166	0.0386354	0.197058	53.7
nca-2(gk5); nca-1(gk9); hpIs166	0.512863	3.52667	108.467																	nca-2(gk5); nca-1(gk9); hpIs166	0.154856	0.0091368	8.53333
nca-2(gk5); nca-1(gk9); hpIs166	0.641781	2.99167	115.167																	nca-2(gk5); nca-1(gk9); hpIs166	0.175623	0.00719835	7.23333
nca-2(gk5); nca-1(gk9); hpIs166	0.43956	5.30444	140.033																	nca-2(gk5); nca-1(gk9); hpIs166	0.592394	0.00358025	19.2333
nca-2(gk5); nca-1(gk9); hpIs166	0.432338	4.59444	119.233																	nca-2(gk5); nca-1(gk9); hpIs166	0.104328	0.00135866	3.46667
nca-2(gk5); nca-1(gk9); hpIs166	0.636959	3.70889	141.767																	nca-2(gk5); nca-1(gk9); hpIs166	0.380322	0.0241979	17.9
nca-2(gk5); nca-1(gk9); hpIs166	0.51501	3.92222	121.167																	nca-2(gk5); nca-1(gk9); hpIs166	0.491194	0.00364938	16.0667
nca-2(gk5); nca-1(gk9); hpIs166	0.735386	3.07722	135.9																	nca-2(gk5); nca-1(gk9); hpIs166	0.169202	0.00037037	5.26667
nca-2(gk5); nca-1(gk9); hpIs166	0.538142	3.41944	110.5																	nca-2(gk5); nca-1(gk9); hpIs166	0.338636	0.00810939	11.8667
nca-2(gk5); nca-1(gk9); hpIs166	0.579706	3.41556	118.8																	nca-2(gk5); nca-1(gk9); hpIs166	0.439354	0.0319511	21.7333
nca-2(gk5); nca-1(gk9); hpIs166	0.572827	3.13222	107.7																	nca-2(gk5); nca-1(gk9); hpIs166	0.355633	0.0344455	20.1667
nca-2(gk5); nca-1(gk9); hpIs166	0.466513	3.94278	110.367																	nca-2(gk5); nca-1(gk9); hpIs166	0.264487	0.0216958	13.7667
nca-2(gk5); nca-1(gk9); hpIs166	0.458511	4.32556	119.033																	nca-2(gk5); nca-1(gk9); hpIs166	0.354791	0.0343315	19.7667
nca-2(gk5); nca-1(gk9); hpIs166	0.320382	5.31611	102.267																	nca-2(gk5); nca-1(gk9); hpIs166	0.379629	0.0544794	26.4
nca-2(gk5); nca-1(gk9); hpIs166	0.473962	4.00222	113.933																	nca-2(gk5); nca-1(gk9); hpIs166	0.46762	0.0569189	29.3
nca-2(gk5); nca-1(gk9); hpIs166	0.452025	4.81444	130.633																	nca-2(gk5); nca-1(gk9); hpIs166	0.600337	0.0246951	25.7
nca-2(gk5); nca-1(gk9); hpIs166	0.37735	4.52389	102.467																	nca-2(gk5); nca-1(gk9); hpIs166	0.0968993	0.0250112	9.6
nca-2(gk5); nca-1(gk9); hpIs166	0.416748	4.57722	114.467																	nca-2(gk5); nca-1(gk9); hpIs166	0.428053	0.0106343	15.6667
nca-2(gk5); nca-1(gk9); hpIs166	0.41224	4.96778	122.8																	nca-2(gk5); nca-1(gk9); hpIs166	0.45369	0.0525518	28.2333
nca-2(gk5); nca-1(gk9); hpIs166	0.121795	1.11111	8.26667																	nca-2(gk5); nca-1(gk9); hpIs166; hpEx3088	0.00189424	0.00160494	0.5
nca-2(gk5); nca-1(gk9); hpIs166	0.444807	4.15667	111																	nca-2(gk5); nca-1(gk9); hpIs166; hpEx3088	0.534664	0.0188889	21.8667
nca-2(gk5); nca-1(gk9); hpIs166; hpEx3088	0.662566	2.86222	113.767																	nca-2(gk5); nca-1(gk9); hpIs166; hpEx3088	0.371171	0.0125926	14.3667
nca-2(gk5); nca-1(gk9); hpIs166; hpEx3088	0.475668	2.76278	78.8																	nca-2(gk5); nca-1(gk9); hpIs166; hpEx3088	0.586305	0.0160386	21.9333
nca-2(gk5); nca-1(gk9); hpIs166; hpEx3088	0.463657	2.88	80.1667																	nca-2(gk5); nca-1(gk9); hpIs166; hpEx3088	0.526108	0.338596	106.767
nca-2(gk5); nca-1(gk9); hpIs166; hpEx3088	0.599317	2.63222	94.6																	nca-2(gk5); nca-1(gk9); hpIs166; hpEx3088	0.196241	0.00419918	7.03333
nca-2(gk5); nca-1(gk9); hpIs166; hpEx3088	0.579317	2.85389	99.3																	nca-2(gk5); nca-1(gk9); hpIs166; hpEx3088	0.189634	0.0189415	11.4667
nca-2(gk5); nca-1(gk9); hpIs166; hpEx3088	0.634404	2.68722	102.367																	nca-2(gk5); nca-1(gk9); hpIs166; hpEx3088	0.206819	0.0497797	19.2667
nca-2(gk5); nca-1(gk9); hpIs166; hpEx3088	0.626069	2.51667	94.5667																	nca-2(gk5); nca-1(gk9); hpIs166; hpEx3088	0.167652	0.00888889	7.4
nca-2(gk5); nca-1(gk9); hpIs166; hpEx3088	0.192848	1.18222	13.9333																	nca-2(gk5); nca-1(gk9); hpIs166; hpEx3088	0.521109	0.00308642	16.4
nca-2(gk5); nca-1(gk9); hpIs166; hpEx3088	0.669136	2.78278	111.767																	nca-2(gk5); nca-1(gk9); hpIs166; hpEx3088	0.00703746	0.0169956	4.6
nca-2(gk5); nca-1(gk9); hpIs166; hpEx3088	0.591986	2.56	90.9667																	nca-2(gk5); nca-1(gk9); hpIs166; hpEx3088	0.478077	0.000246914	14.5
nca-2(gk5); nca-1(gk9); hpIs166; hpEx3088	0.600702	2.62944	94.8333																	nca-2(gk5); nca-1(gk9); hpIs166; hpEx3088	0.282114	0.00037037	8.4
nca-2(gk5); nca-1(gk9); hpIs166; hpEx3088	0.647095	3.17389	123.267																	nca-2(gk5); nca-1(gk9); hpIs166; hpEx3088	0.462691	0.00228272	14.1667
nca-2(gk5); nca-1(gk9); hpIs166; hpEx3088	0.655017	2.65611	104.4																	nca-2(gk5); nca-1(gk9); hpIs166; hpEx3088	0.250966	0.0125947	10.8
nca-2(gk5); nca-1(gk9); hpIs166; hpEx3088	0.651521	2.74167	107.2																	nca-2(gk5); nca-1(gk9); hpIs166; hpEx3088	0.238799	0.00286461	8.16667
nca-2(gk5); nca-1(gk9); hpIs166; hpEx3088	0.551349	2.72611	90.2																	nca-2(gk5); nca-1(gk9); hpIs166; hpEx3088	0.301423	0.0109322	11.9667
nca-2(gk5); nca-1(gk9); hpIs166; hpEx3088	0.521315	3.63278	113.7																	nca-2(gk5); nca-1(gk9); hpIs166; hpEx3088	0.147834	0.0996436	31.5
nca-2(gk5); nca-1(gk9); hpIs166; hpEx3088	0.562783	2.44889	82.6333																	nca-2(gk5); nca-1(gk9); hpIs166; hpEx3088	0.127123	0.00901235	6.23333
nca-2(gk5); nca-1(gk9); hpIs166; hpEx3088	0.491658	2.67889	79.0333																	nca-2(gk5); nca-1(gk9); hpIs166; hpEx3088	0.335668	0.01088	12.7667
nca-2(gk5); nca-1(gk9); hpIs166; hpEx3088	0.558542	2.46333	82.6																	nca-2(gk5); nca-1(gk9); hpIs166; hpEx3088	0.282377	0.0105162	11.3
nca-2(gk5); nca-1(gk9); hpIs166; hpEx3088	0.672485	2.41722	97.6333																	nca-2(gk5); nca-1(gk9); hpIs166; hpEx3088	0.709746	0.0752419	41.6
nca-2(gk5); nca-1(gk9); hpIs166; hpEx3088	0.720189	2.78278	120.333																	nca-2(gk5); nca-1(gk9); hpIs166; hpEx3088	0.163996	0.00599589	6.63333
nca-2(gk5); nca-1(gk9); hpIs166; hpEx3088	0.669118	2.385	95.8																	nca-2(gk5); nca-1(gk9); hpIs166; hpEx3088	0.316201	0.00901378	12.2
nca-2(gk5); nca-1(gk9); hpIs166; hpEx3088	0.624691	2.79389	104.767																	nca-2(gk5); nca-1(gk9); hpIs166; hpEx3088	0.561117	0.0344383	26.7667
nca-2(gk5); nca-1(gk9); hpIs166; hpEx3088	0.61218	2.43167	89.3333																	nca-2(gk5); nca-1(gk9); hpIs166; hpEx3088	0.504822	0.0102469	17.8333
nca-2(gk5); nca-1(gk9); hpIs166; hpEx3088	0.462142	2.47389	68.6333																	nca-2(gk5); nca-1(gk9); hpIs166; hpEx3088	0.383492	0.00802469	13.9
nca-2(gk5); nca-1(gk9); hpIs166; hpEx3088	0.573165	2.68056	92.2333																	nca-2(gk5); nca-1(gk9); hpIs166; hpEx3088	0.387113	0.0345047	21.3
nca-2(gk5); nca-1(gk9); hpIs166; hpEx3088	0.679283	2.53667	103.4																	nca-2(gk5); nca-1(gk9); hpIs166; hpEx3088	0	0.000493827	0.133333
nca-2(gk5); nca-1(gk9); hpIs166; hpEx3088	0.470467	4.06833	114.933																	nca-2(gk5); nca-1(gk9); hpIs166; hpEx3088	0.182605	0.00142058	5.46667
nca-2(gk5); nca-1(gk9); hpIs166; hpEx3088	0.610959	2.42722	88.9333																	nca-2(gk5); nca-1(gk9); hpIs166; hpEx3088	0.348693	0.00722428	12.1667
nca-2(gk5); nca-1(gk9); hpIs166; hpEx3088	0.685128	2.4	98.7																	nca-2(gk5); nca-1(gk9); hpIs166; hpEx3088	0.196597	0.00419753	7.5

## Sheet: Figure5
Figure5b-d																				Figure5f-h
DTS																				SIS
Raw data								Summary					Statistical analysis							Raw data									Summary					Statistical analysis
Group	FoQ during DTS	DTS duration (h)	Total quiescence (min)					FoQ during DTS												Group	FoQ 0-0.5h	FoQ 0.5-5h	Total quiescence (min) 0-5h						FoQ 0-0.5h
N2	0.483104	2.64722	76.6667					Group	Sample size	Mean	SE		Comparison	P_Value	Test_Method					N2	0.584606	0.00367033	18.8667						Group	Sample size	Mean	SE		Comparison	P_Value	Test_Method
N2	0.512616	2.495	76.7667					N2	47	0.633432	0.0112335		N2 vs nca-2(gk5); nca-1(gk9)	< 1E-03	Tukey Kramer					N2	0.684502	0.00734322	22.1667						N2	30	0.537857	0.0274614		N2 vs nca-2(gk5); nca-1(gk9)	< 1E-03	Tukey Kramer
N2	0.737381	2.57556	114					nca-2(gk5); nca-1(gk9)	44	0.551032	0.0116488		N2 vs nca-1(e625)	< 1E-03						N2	0.675289	0.000493827	20.4333						nca-2(gk5); nca-1(gk9)	30	0.365045	0.0301392		N2 vs nca-1(e625)	0.00108809
N2	0.633109	2.82167	107.2					nca-1(e625)	44	0.343007	0.0129694		nca-2(gk5); nca-1(gk9) vs nca-1(e625)	< 1E-03						N2	0.493125	0.0187319	18.9667						nca-1(e625)	30	0.366352	0.0394802		nca-2(gk5); nca-1(gk9) vs nca-1(e625)	0.999561
N2	0.509364	2.75722	84.3																	N2	0.616694	0.0112109	21.8667
N2	0.451643	2.615	70.9																	N2	0.446102	0.05	26.8667
N2	0.579363	2.62611	91.3																	N2	0.550592	0.0315237	24.5667
N2	0.492199	2.47722	73.2333																	N2	0.614964	0.022963	26.2
N2	0.497497	2.91444	87.0333					DTS duration (h)												N2	0.430779	0.00382716	13.8667						FoQ 0.5-5h
N2	0.537176	2.59333	83.4667					Group	Sample size	Mean	SE		Comparison	P_Value	Test_Method					N2	0.245113	0.00172387	7.76667						Group	Sample size	Mean	SE		Comparison	P_Value	Test_Method
N2	0.697311	2.45833	102.933					N2	47	2.62498	0.0282358		N2 vs nca-2(gk5); nca-1(gk9)	< 1E-03	Tukey Kramer					N2	0.519065	0.00185185	16.1333						N2	30	0.0201288	0.00639335		N2 vs nca-2(gk5); nca-1(gk9)	< 1E-03	Tukey Kramer
N2	0.647739	2.55722	99.4667					nca-2(gk5); nca-1(gk9)	44	3.6098	0.0899564		N2 vs nca-1(e625)	0.967309						N2	0.586802	0.0138273	21.9667						nca-2(gk5); nca-1(gk9)	30	0.175075	0.0404861		N2 vs nca-1(e625)	0.900342
N2	0.591973	2.48778	88.3667					nca-1(e625)	44	2.64419	0.0265373		nca-2(gk5); nca-1(gk9) vs nca-1(e625)	< 1E-03						N2	0.660864	0.00184815	20.6667						nca-1(e625)	30	0.00550929	0.000998632		nca-2(gk5); nca-1(gk9) vs nca-1(e625)	< 1E-03
N2	0.577467	2.53444	87.9667																	N2	0.642725	0.0266337	26.4667
N2	0.545018	2.63889	86.2333																	N2	0.646641	0.0173997	24.2667
N2	0.757946	3.19944	145.533																	N2	0.640812	0.18922	70.3333
N2	0.63906	2.83611	108.767																	N2	0.36621	0.000617284	10.7667
N2	0.686703	2.47111	101.867					Total quiescence (min)												N2	0.700502	0.0242691	27.1667						Total quiescence (min) 0-5h
N2	0.600458	2.50889	90.4333					Group	Sample size	Mean	SE		Comparison	P_Value	Test_Method					N2	0.345379	0.00432775	12						Group	Sample size	Mean	SE		Comparison	P_Value	Test_Method
N2	0.617229	2.33111	86.3667					N2	47	99.739	2.04648		N2 vs nca-2(gk5); nca-1(gk9)	< 1E-03	Tukey Kramer					N2	0.642325	0.0395117	30.4667						N2	30	21.6478	2.07795		N2 vs nca-2(gk5); nca-1(gk9)	0.000462874	Tukey Kramer
N2	0.715464	2.6	111.433					nca-2(gk5); nca-1(gk9)	44	117.558	2.1871		N2 vs nca-1(e625)	< 1E-03						N2	0.499607	0.000987654	15.1333						nca-2(gk5); nca-1(gk9)	30	58.4111	11.1753		N2 vs nca-1(e625)	0.591985
N2	0.674073	2.51722	101.767					nca-1(e625)	44	54.9129	2.38519		nca-2(gk5); nca-1(gk9) vs nca-1(e625)	< 1E-03						N2	0.75422	0.00685259	24.8333						nca-1(e625)	30	12.5011	1.30615		nca-2(gk5); nca-1(gk9) vs nca-1(e625)	< 1E-03
N2	0.75301	2.60333	117.7																	N2	0.259185	0.0116898	11.3333
N2	0.704065	2.49667	105.4																	N2	0.568712	0.00037037	17.1667
N2	0.711941	2.58222	110.167																	N2	0.649848	0.0435825	31.3
N2	0.606071	2.54944	92.7667																	N2	0.567483	0.0111894	19.5667
N2	0.62566	2.43056	91.2667																	N2	0.32638	0.0162191	14.3333
N2	0.626556	2.55444	96.0667																	N2	0.179844	0.00104175	6.26667
N2	0.675889	2.55222	103.533																	N2	0.696637	0.038334	31
N2	0.720871	2.70222	116.867																	N2	0.540702	0.00260294	16.7
N2	0.728061	2.39278	104.533																	nca-2(gk5); nca-1(gk9)	0.716739	0.382959	125.067
N2	0.66268	2.58611	102.8																	nca-2(gk5); nca-1(gk9)	0.514777	0.717063	208.067
N2	0.703987	2.55	107.767																	nca-2(gk5); nca-1(gk9)	0.474825	0.554074	164.4
N2	0.699582	2.34556	98.4667																	nca-2(gk5); nca-1(gk9)	0.509995	0.572498	169.933
N2	0.597218	3.01	107.9																	nca-2(gk5); nca-1(gk9)	0.393123	0.00311523	13.2333
N2	0.596417	2.69556	96.6																	nca-2(gk5); nca-1(gk9)	0.298526	0.0268181	16.3333
N2	0.651802	2.65389	103.9																	nca-2(gk5); nca-1(gk9)	0.136977	0.00615738	5.76667
N2	0.664219	2.76944	110.467																	nca-2(gk5); nca-1(gk9)	0.361828	0.00610219	12.6667
N2	0.68146	2.66	108.8																	nca-2(gk5); nca-1(gk9)	0.172756	0.651326	180.767
N2	0.622515	2.87667	107.433																	nca-2(gk5); nca-1(gk9)	0.306482	0.0197849	14.4
N2	0.643259	2.61833	101.067																	nca-2(gk5); nca-1(gk9)	0.352148	0.356867	107.167
N2	0.556194	2.54667	85.1667																	nca-2(gk5); nca-1(gk9)	0.256045	0.200638	61.7333
N2	0.713233	2.53944	108.733																	nca-2(gk5); nca-1(gk9)	0.602198	0.158183	61.3
N2	0.6166	3.23611	119.733																	nca-2(gk5); nca-1(gk9)	0.549563	0.0432315	29.0667
N2	0.700976	2.79833	117.733																	nca-2(gk5); nca-1(gk9)	0.347129	0.201975	65.1
N2	0.647907	2.64611	102.9																	nca-2(gk5); nca-1(gk9)	0.379783	0.0620967	28.3
N2	0.677214	2.31444	93.9667																	nca-2(gk5); nca-1(gk9)	0.400579	0.0505374	26.2
nca-2(gk5); nca-1(gk9)	0.553837	3.22889	107.4																	nca-2(gk5); nca-1(gk9)	0.0987601	0.0536663	17.4667
nca-2(gk5); nca-1(gk9)	0.476435	3.34333	95.7333																	nca-2(gk5); nca-1(gk9)	0.232614	0.0133903	11.9
nca-2(gk5); nca-1(gk9)	0.514121	4.10944	126.8																	nca-2(gk5); nca-1(gk9)	0.713592	0.128491	56.9
nca-2(gk5); nca-1(gk9)	0.53151	3.70833	118.367																	nca-2(gk5); nca-1(gk9)	0.378379	0.0628239	28.3333
nca-2(gk5); nca-1(gk9)	0.528601	3.69889	117.367																	nca-2(gk5); nca-1(gk9)	0.264743	0.114824	38.8667
nca-2(gk5); nca-1(gk9)	0.538246	4.35278	140.6																	nca-2(gk5); nca-1(gk9)	0.33591	0.562675	161.533
nca-2(gk5); nca-1(gk9)	0.540886	4.47667	145.233																	nca-2(gk5); nca-1(gk9)	0.295781	0.0253376	16.0333
nca-2(gk5); nca-1(gk9)	0.673403	2.71944	109.967																	nca-2(gk5); nca-1(gk9)	0.596188	0.14507	57.4667
nca-2(gk5); nca-1(gk9)	0.524493	3.45333	108.7																	nca-2(gk5); nca-1(gk9)	0.377208	0.022968	17.8333
nca-2(gk5); nca-1(gk9)	0.606434	3.16056	114.9																	nca-2(gk5); nca-1(gk9)	0.146433	0.0843321	26.9667
nca-2(gk5); nca-1(gk9)	0.594079	2.88444	102.833																	nca-2(gk5); nca-1(gk9)	0.117458	0.00587343	5.9
nca-2(gk5); nca-1(gk9)	0.546432	3.21389	105.433																	nca-2(gk5); nca-1(gk9)	0.224138	0.00824486	8.93333
nca-2(gk5); nca-1(gk9)	0.613275	3.33556	122.767																	nca-2(gk5); nca-1(gk9)	0.396657	0.0111154	14.7
nca-2(gk5); nca-1(gk9)	0.746932	2.95778	132.5																	nca-1(e625)	0.585863	0.00326989	18.1667
nca-2(gk5); nca-1(gk9)	0.578704	4.47833	155.633																	nca-1(e625)	0.169304	0.000617284	5.23333
nca-2(gk5); nca-1(gk9)	0.439969	4.56556	120.567																	nca-1(e625)	0.411822	0.00111111	12.8
nca-2(gk5); nca-1(gk9)	0.645192	2.68778	104.133																	nca-1(e625)	0.215113	0.00181852	6.86667
nca-2(gk5); nca-1(gk9)	0.594085	3.19333	113.867																	nca-1(e625)	0.691302	0.00952236	23.1
nca-2(gk5); nca-1(gk9)	0.504691	4.15611	125.9																	nca-1(e625)	0.560187	0.0176045	21.7
nca-2(gk5); nca-1(gk9)	0.544872	3.89056	127.233																	nca-1(e625)	0.523566	0.0043389	17.1333
nca-2(gk5); nca-1(gk9)	0.664219	3.29667	131.4																	nca-1(e625)	0.229919	0.00249836	7.13333
nca-2(gk5); nca-1(gk9)	0.540418	4.67889	151.7																	nca-1(e625)	0.455527	0.0107396	16.8333
nca-2(gk5); nca-1(gk9)	0.562843	3.54444	119.867																	nca-1(e625)	0.720166	0.00547704	23.2
nca-2(gk5); nca-1(gk9)	0.407583	3.57278	87.4667																	nca-1(e625)	0.0689142	0.000123457	2.3
nca-2(gk5); nca-1(gk9)	0.591799	3.07889	109.333																	nca-1(e625)	0.120855	0.00188971	4.1
nca-2(gk5); nca-1(gk9)	0.693049	2.705	112.5																	nca-1(e625)	0.0659494	0.000246914	2
nca-2(gk5); nca-1(gk9)	0.690529	3.07222	127.367																	nca-1(e625)	0.138677	0.00104911	4.63333
nca-2(gk5); nca-1(gk9)	0.591768	4.05722	144																	nca-1(e625)	0.0279383	0.000442387	1.4
nca-2(gk5); nca-1(gk9)	0.511898	3.65167	112.167																	nca-1(e625)	0.218862	0.0122844	10.1333
nca-2(gk5); nca-1(gk9)	0.611809	2.83111	104.033																	nca-1(e625)	0.310991	0.00412776	11
nca-2(gk5); nca-1(gk9)	0.432663	4.36167	113.133																	nca-1(e625)	0.280811	0.00149627	9.46667
nca-2(gk5); nca-1(gk9)	0.576361	3.14833	108.933																	nca-1(e625)	0.218837	0.0056426	8.26667
nca-2(gk5); nca-1(gk9)	0.451642	4.59389	124.4																	nca-1(e625)	0.348813	0.0122749	14.2
nca-2(gk5); nca-1(gk9)	0.438969	4.42778	116.767																	nca-1(e625)	0.714577	0.0182237	26.5333
nca-2(gk5); nca-1(gk9)	0.504676	3.46	104.933																	nca-1(e625)	0.745911	0.000211294	22.2
nca-2(gk5); nca-1(gk9)	0.461926	3.90111	108.267																	nca-1(e625)	0.295527	0.000479012	8.73333
nca-2(gk5); nca-1(gk9)	0.575885	3.01	104.067																	nca-1(e625)	0.305346	0.00431048	10.8667
nca-2(gk5); nca-1(gk9)	0.484459	4.17056	121.4																	nca-1(e625)	0.223972	0.00136811	6.83333
nca-2(gk5); nca-1(gk9)	0.481448	3.74556	108.2																	nca-1(e625)	0.275961	0.0157297	12.1
nca-2(gk5); nca-1(gk9)	0.588394	3.12278	110.433																	nca-1(e625)	0.645399	0.00255533	20.0333
nca-2(gk5); nca-1(gk9)	0.531116	3.28778	104.833																	nca-1(e625)	0.415421	0.0101338	14.4
nca-2(gk5); nca-1(gk9)	0.488971	3.55222	104.167																	nca-1(e625)	0.652629	0.00702875	21.3667
nca-2(gk5); nca-1(gk9)	0.447904	4.67444	125.733																	nca-1(e625)	0.352394	0.0086632	12.3
nca-2(gk5); nca-1(gk9)	0.61887	3.27111	121.5
nca-1(e625)	0.392372	2.69	63.3667
nca-1(e625)	0.258796	2.66	41.3333
nca-1(e625)	0.461375	2.80111	77.5667
nca-1(e625)	0.488055	2.64444	77.3333
nca-1(e625)	0.529256	2.86333	91.0667
nca-1(e625)	0.398034	2.75111	65.7333
nca-1(e625)	0.334796	2.65444	53.4333
nca-1(e625)	0.389395	2.66167	62.2
nca-1(e625)	0.361143	2.44389	53.0333
nca-1(e625)	0.298603	2.71	48.7
nca-1(e625)	0.350885	3.09611	65.2
nca-1(e625)	0.400954	2.58667	62.3333
nca-1(e625)	0.539484	2.66167	86.2
nca-1(e625)	0.414379	2.65389	66.0333
nca-1(e625)	0.418374	2.71444	68.2333
nca-1(e625)	0.242425	2.53722	36.8333
nca-1(e625)	0.304532	2.58333	47.2667
nca-1(e625)	0.426242	2.71889	69.6667
nca-1(e625)	0.293368	2.61333	46
nca-1(e625)	0.270245	2.55111	41.3667
nca-1(e625)	0.211146	2.35833	29.9
nca-1(e625)	0.282837	2.615	44.4
nca-1(e625)	0.182949	2.53111	27.8667
nca-1(e625)	0.275352	2.56611	42.4667
nca-1(e625)	0.232599	2.42444	33.9333
nca-1(e625)	0.417677	2.63278	66.1
nca-1(e625)	0.340565	2.60778	53.3333
nca-1(e625)	0.256999	2.53556	39.2
nca-1(e625)	0.277513	2.44722	40.8667
nca-1(e625)	0.272747	2.67778	43.8667
nca-1(e625)	0.427618	2.86167	73.4333
nca-1(e625)	0.358655	2.57389	55.4667
nca-1(e625)	0.384067	2.54556	58.8
nca-1(e625)	0.313909	2.55444	48.2
nca-1(e625)	0.293156	2.68	47.1667
nca-1(e625)	0.404612	3.22889	78.4333
nca-1(e625)	0.48679	2.88778	84.3333
nca-1(e625)	0.329645	3.02111	59.8
nca-1(e625)	0.337305	2.48667	50.3333
nca-1(e625)	0.206275	2.46778	30.7
nca-1(e625)	0.263503	2.54	40.2333
nca-1(e625)	0.285224	2.58444	44.3333
nca-1(e625)	0.364363	2.42833	53.1333
nca-1(e625)	0.314083	2.49111	46.9667

## Sheet: Figure6
Figure6b-d
Raw data												summary					Statistical analysis
Group	FoQ 0-0.5 h	FoQ 0.5-5 h	Total quiescence (min)									FoQ 0-0.5 h
N2	0.0190305	0.00619424	2.4									Group	Sample size	Mean	SE		Comparison	P_Value	Test_Method
N2	0.395295	0.0292802	19.5									N2	64	0.527644	0.0299078		N2 vs N2_bluelight	< 1E-03	Dunnet's test
N2	0.441157	0.0126268	17.3333									N2_bluelight	72	0.0901531	0.00879012		N2 vs unc-80(e1272)	< 1E-03
N2	0.712553	0.0410011	32.5667									unc-80(e1272)	72	0.326932	0.0207506
N2	0.807808	0.0414888	36.0333
N2	0.569765	0.0433191	28.4333									FoQ 0.5-5 h
N2	0.724988	0.0385066	31.0667									Group	Sample size	Mean	SE		Comparison	P_Value	Test_Method
N2	0.634502	0.048206	31.7333									N2	64	0.0453818	0.00534702		N2 vs N2_bluelight	< 1E-03	Dunnet's test
N2	0.791304	0.0764902	44.0333									N2_bluelight	72	0.385634	0.0277092		N2 vs unc-80(e1272)	< 1E-03
N2	0.611881	0.0314815	26.7									unc-80(e1272)	72	0.318182	0.0294786
N2	0.629426	0.0703207	38.0333
N2	0.426981	0.0299556	20.5									Total quiescence (min)
N2	0.67077	0.0453579	31.3333									Group	Sample size	Mean	SE		Comparison	P_Value	Test_Method
N2	0.38879	0.0360726	21.2667									N2	64	28.0031	1.9162		N2 vs N2_bluelight	< 1E-03	Dunnet's test
N2	0.0686855	0.00135802	2.46667									N2_bluelight	72	106.106	7.48679		N2 vs unc-80(e1272)	< 1E-03
N2	0.465546	0.0417346	24.3									unc-80(e1272)	72	95.7801	8.08724
N2	0.732654	0.0256142	28.9333
N2	0.660976	0.0299968	28.2333
N2	0.76812	0.0394158	33.8667
N2	0.315949	0.00777778	11.3667
N2	0.613682	0.0335647	27.5667
N2	0.695624	0.0669541	39.1667
N2	0.224733	0.0411111	17.5667
N2	0.434929	0.00814815	15.0333
N2	0.906521	0.155029	68.9667
N2	0.842138	0.0365701	35.2667
N2	0.0879519	0.0753274	23
N2	0.319309	0.00697449	11.4
N2	0.633501	0.00345679	19.9
N2	0.952536	0.0597927	44.7
N2	0.847566	0.00585392	27.7667
N2	0.628958	0.238245	83.2667
N2	0.759379	0.0650218	39.7667
N2	0.783463	0.107995	51.9667
N2	0.510077	0.0106111	18.5
N2	0.714318	0.193125	73.1667
N2	0.232004	0.0235802	13.5
N2	0.780794	0.0364611	33.6
N2	0.617573	0.0897519	42.4667
N2	0.495043	0.061845	31.4
N2	0.205418	0.0164072	10.5667
N2	0.70519	0.0529443	35.5667
N2	0.0755674	0.0217284	8.1
N2	0.750442	0.0122663	25.7333
N2	0.42284	0.0379981	22.7333
N2	0.416623	0.0196296	18.4
N2	0.312302	0.0322078	18.6333
N2	0.0400309	0.0208622	6.8
N2	0.598713	0.0451508	30.9
N2	0.389142	0.0399218	22.2
N2	0.5494	0.00443928	17.7
N2	0.705105	0.0198173	26.6
N2	0.0343889	0.0685565	18.5
N2	0.523154	0.0695407	34.5667
N2	0.71974	0.125838	54.7667
N2	0.538762	0.0208359	20.8667
N2	0.547621	0.0481022	28.6667
N2	0.708266	0.0711747	40.3333
N2	0.206137	0.051985	20.6667
N2	0.0839778	0.0227789	8.53333
N2	0.560588	0.00192881	16.9667
N2	0.469495	0.0192483	20
N2	0.570372	0.0251114	24.6
N2	0.719654	0.040345	31.7333
N2_bluelight	0.150102	0.512011	141.933
N2_bluelight	0.265435	0.644708	180.333
N2_bluelight	0.206712	0.683394	189.9
N2_bluelight	0.250209	0.516147	145.133
N2_bluelight	0.0305778	0.436409	117.267
N2_bluelight	0.049674	0.608371	164.4
N2_bluelight	0.0887041	0.40102	109.867
N2_bluelight	0.212461	0.169344	51.1333
N2_bluelight	0.0253477	0.396211	106.767
N2_bluelight	0.115216	0.272065	75.8
N2_bluelight	0.0955569	0.742518	203.4
N2_bluelight	0.0307892	0.876293	236.133
N2_bluelight	0.028385	0.457366	123.433
N2_bluelight	0.163248	0.605516	166.667
N2_bluelight	0.0488067	0.69675	188.267
N2_bluelight	0.118978	0.439372	121.367
N2_bluelight	0.0148667	0.531328	143.567
N2_bluelight	0.0245741	0.463213	124.567
N2_bluelight	0.0286144	0.451639	121.367
N2_bluelight	0.0243333	0.508048	137.233
N2_bluelight	0.120653	0.900746	246.533
N2_bluelight	0.197476	0.603732	167.7
N2_bluelight	0.0256556	0.751761	202.4
N2_bluelight	0.0557288	0.860625	233
N2_bluelight	0.174326	0.180632	53.9
N2_bluelight	0.0177222	0.144306	39.0667
N2_bluelight	0.103038	0.282364	79.2667
N2_bluelight	0.00942963	0.154762	41.8
N2_bluelight	0.0298506	0.383308	103.833
N2_bluelight	0.0900759	0.249565	69.4333
N2_bluelight	0.016337	0.234667	63.0333
N2_bluelight	0	0.158889	42.9
N2_bluelight	0.16801	0.270753	77.7333
N2_bluelight	0.010321	0.334942	90.4
N2_bluelight	0.031672	0.172479	47.4333
N2_bluelight	0.0704736	0.206698	57.4
N2_bluelight	0.212961	0.194463	58.2
N2_bluelight	0.122429	0.215547	61.3667
N2_bluelight	0.15446	0.199587	58.5667
N2_bluelight	0.0109074	0.0963925	26.1333
N2_bluelight	0.0388326	0.163306	44.6667
N2_bluelight	0.0103712	0.10231	27.9
N2_bluelight	0.100977	0.103903	31.4333
N2_bluelight	0.111003	0.3213	89.4667
N2_bluelight	0.0597664	0.142066	40
N2_bluelight	0.144353	0.273538	77.8
N2_bluelight	0.184151	0.231456	67.4667
N2_bluelight	0.0142037	0.0813812	22.0333
N2_bluelight	0.0822052	0.697854	189.8
N2_bluelight	0.00696955	0.127907	33.8333
N2_bluelight	0.106982	0.118957	34.7667
N2_bluelight	0.0171481	0.511941	137.8
N2_bluelight	0.0344664	0.226197	61.6667
N2_bluelight	0.197049	0.238942	68.4667
N2_bluelight	0.0130609	0.236513	63.7
N2_bluelight	0.193059	0.575994	159.633
N2_bluelight	0.140059	0.254941	73.2
N2_bluelight	0.0848703	0.267442	73.9667
N2_bluelight	0.0211704	0.76075	205.333
N2_bluelight	0.294844	0.725538	203.833
N2_bluelight	0.232016	0.468261	133.133
N2_bluelight	0.0238753	0.254822	69.2667
N2_bluelight	0.00923868	0.272363	73.4667
N2_bluelight	0.0665163	0.143717	40.1
N2_bluelight	0.079377	0.763433	206.967
N2_bluelight	0.0899666	0.841265	229.6
N2_bluelight	0.118382	0.250141	70.1667
N2_bluelight	0.0222202	0.390457	105.367
N2_bluelight	0.1477	0.115165	34.9667
N2_bluelight	0.0403098	0.783526	211.233
N2_bluelight	0.0738155	0.113286	32.9333
N2_bluelight	0.137944	0.199033	57
unc-80(e1272)	0.536884	0.0940997	40.7667
unc-80(e1272)	0.461487	0.448097	134.667
unc-80(e1272)	0.358081	0.485019	141.933
unc-80(e1272)	0.443635	0.467054	140.467
unc-80(e1272)	0.299707	0.463294	134.067
unc-80(e1272)	0.604322	0.0452088	30.8667
unc-80(e1272)	0.343764	0.0382922	20.8333
unc-80(e1272)	0.42136	0.573121	167.233
unc-80(e1272)	0.242393	0.0118564	11.0667
unc-80(e1272)	0.861243	0.971328	288.033
unc-80(e1272)	0.18071	0.00827343	7.93333
unc-80(e1272)	0.406762	0.0432754	23.6
unc-80(e1272)	0.408763	0.0448434	24.3667
unc-80(e1272)	0.31866	0.0139527	13.7
unc-80(e1272)	0.359665	0.0446733	22.8333
unc-80(e1272)	0.423771	0.0072224	15.2
unc-80(e1272)	0.250777	0.556484	158.2
unc-80(e1272)	0.928601	0.98529	293.9
unc-80(e1272)	0.430834	0.011835	16.1667
unc-80(e1272)	0.130743	0.0110768	7.23333
unc-80(e1272)	0.268936	0.00506173	9.6
unc-80(e1272)	0.447048	0.00740798	15.7
unc-80(e1272)	0.357062	0.0500799	24.3667
unc-80(e1272)	0.121781	0.12955	38.8333
unc-80(e1272)	0.47047	0.531508	158.4
unc-80(e1272)	0.233535	0.486617	138.5
unc-80(e1272)	0.180484	0.558149	156.033
unc-80(e1272)	0.232699	0.528824	150.3
unc-80(e1272)	0.449988	0.368492	112
unc-80(e1272)	0.243501	0.473763	135.6
unc-80(e1272)	0.334341	0.332935	99.9333
unc-80(e1272)	0.559442	0.110366	47.7667
unc-80(e1272)	0.379289	0.0402469	22.5667
unc-80(e1272)	0.154615	0.218409	63.6
unc-80(e1272)	0.644172	0.449094	141.033
unc-80(e1272)	0.319818	0.666419	189.833
unc-80(e1272)	0.329381	0.0285185	17.5
unc-80(e1272)	0.382324	0.492241	144.533
unc-80(e1272)	0.219108	0.402021	115.667
unc-80(e1272)	0.269059	0.0371559	18.2667
unc-80(e1272)	0.490421	0.188677	65.3667
unc-80(e1272)	0.365931	0.522791	152
unc-80(e1272)	0.159189	0.397225	111.9
unc-80(e1272)	0.451754	0.246195	80.2
unc-80(e1272)	0.480154	0.215673	72.7
unc-80(e1272)	0.179842	0.352963	100.933
unc-80(e1272)	0.394404	0.204068	66.9333
unc-80(e1272)	0.211039	0.340808	98.7
unc-80(e1272)	0.291002	0.0291415	16.1
unc-80(e1272)	0.220213	0.53118	150.167
unc-80(e1272)	0.217409	0.0197461	11.9667
unc-80(e1272)	0.168717	0.0214958	10.6667
unc-80(e1272)	0.483731	0.478363	143.7
unc-80(e1272)	0.243347	0.628363	175.8
unc-80(e1272)	0.713815	0.575914	177.233
unc-80(e1272)	0.0814931	0.393725	108.533
unc-80(e1272)	0.105375	0.493051	136.9
unc-80(e1272)	0.0375009	0.387531	106.4
unc-80(e1272)	0.34908	0.506331	147.033
unc-80(e1272)	0.496993	0.517518	153.8
unc-80(e1272)	0.152108	0.515973	143.6
unc-80(e1272)	0.303992	0.489818	141.433
unc-80(e1272)	0.0372922	0.364506	100
unc-80(e1272)	0.242666	0.00716049	9.63333
unc-80(e1272)	0.0185694	0.48303	130.967
unc-80(e1272)	0.186045	0.544184	151.9
unc-80(e1272)	0.154648	0.749265	205.9
unc-80(e1272)	0.151104	0.019257	10.6667
unc-80(e1272)	0.215639	0.148214	46.2
unc-80(e1272)	0.388059	0.187061	61.7333
unc-80(e1272)	0.155111	0.494325	137.1
unc-80(e1272)	0.383261	0.614407	176.9

## Sheet: Figure7
Figure7b-c																	Figure7d
Raw data				summary					Statistical analysis								Raw data								Summary						Statistical analysis
Group	FoQ 0-1h	Total quiescence (h)		FoQ 0-1h													Group	day	event(0 = censoring, 1=death)						Survival fraction
N2	0.757432	8.01056		Group	Sample size	Mean	SE		Comparison	P_Value	Test_Method						N2	1	0						Group	Sample size	events (death)	Median survival time (day)			Comparison	P_Value (Adjusted by Holm correction)	Test_Method
N2	0.763328	7.89667		N2	30	0.793869	0.0182736		N2 vs nca-2(gk5); nca-1(gk9)	< 1E-03	Tukey Kramer						N2	1	0						N2	147	32	19			N2 vs nca-2(gk5); nca-1(gk9)	< 1E-03	Log-rank test
N2	0.807154	8.19944		nca-2(gk5); nca-1(gk9)	32	0.619472	0.0298197		N2 vs nca-1(e625)	0.00161							N2	1	0						nca-2(gk5); nca-1(gk9)	145	69	5			N2 vs nca-1(e625)	< 1E-03
N2	0.90157	7.31222		nca-1(e625)	32	0.669596	0.0228816		nca-2(gk5); nca-1(gk9) vs nca-1(e625)	0.30986							N2	1	0						nca-1(e625)	144	74	8			nca-2(gk5); nca-1(gk9) vs nca-1(e625)	< 1E-03
N2	0.837754	8.33111															N2	1	0
N2	0.707156	4.54667															N2	1	0
N2	0.846283	6.86278		Total quiescence (h)													N2	1	0
N2	0.874691	7.04833		Group	Sample size	Mean	SE		Comparison	P_Value	Test_Method						N2	1	0
N2	0.806108	7.03944		N2	30	6.2115	0.235063		N2 vs nca-2(gk5); nca-1(gk9)	0.0592	Tukey Kramer						N2	1	0
N2	0.905563	6.67111		nca-2(gk5); nca-1(gk9)	32	5.48642	0.199918		N2 vs nca-1(e625)	0.1651							N2	1	0
N2	0.930461	6.72778		nca-1(e625)	32	5.63681	0.226628		nca-2(gk5); nca-1(gk9) vs nca-1(e625)	0.8775							N2	1	0
N2	0.636832	5.68278															N2	1	0
N2	0.662606	3.66944															N2	1	0
N2	0.696221	6.03444															N2	1	0
N2	0.536516	4.59278															N2	1	0
N2	0.888598	5.29889															N2	1	0
N2	0.729874	6.63944															N2	1	0
N2	0.664459	5.02111															N2	1	0
N2	0.787296	4.24222															N2	1	0
N2	0.911409	6.93111															N2	1	0
N2	0.671518	4.24056															N2	1	0
N2	0.886743	6.87944															N2	1	0
N2	0.751377	4.25222															N2	1	0
N2	0.859869	5.70944															N2	1	0
N2	0.788562	7.17222															N2	1	0
N2	0.80585	6.50778															N2	2	0
N2	0.760868	6.64611															N2	4	1
N2	0.876082	6.88778															N2	4	0
N2	0.804975	6.05667															N2	4	0
N2	0.958913	5.23444															N2	4	0
nca-2(gk5); nca-1(gk9)	0.49187	4.58611															N2	4	1
nca-2(gk5); nca-1(gk9)	0.668235	5.04278															N2	4	1
nca-2(gk5); nca-1(gk9)	0.674521	6.13556															N2	4	1
nca-2(gk5); nca-1(gk9)	0.561688	5.62444															N2	4	0
nca-2(gk5); nca-1(gk9)	0.815544	5.65															N2	4	0
nca-2(gk5); nca-1(gk9)	0.383418	5.34556															N2	4	0
nca-2(gk5); nca-1(gk9)	0.542668	5.97833															N2	4	0
nca-2(gk5); nca-1(gk9)	0.326062	5.78556															N2	4	0
nca-2(gk5); nca-1(gk9)	0.657648	6.63833															N2	4	0
nca-2(gk5); nca-1(gk9)	0.271909	4.51444															N2	4	0
nca-2(gk5); nca-1(gk9)	0.828292	6.74278															N2	4	0
nca-2(gk5); nca-1(gk9)	0.793604	6.52778															N2	4	0
nca-2(gk5); nca-1(gk9)	0.768235	7.04722															N2	4	0
nca-2(gk5); nca-1(gk9)	0.359454	3.535															N2	4	0
nca-2(gk5); nca-1(gk9)	0.391119	5.53611															N2	4	0
nca-2(gk5); nca-1(gk9)	0.623312	4.63444															N2	4	0
nca-2(gk5); nca-1(gk9)	0.539699	4.83389															N2	4	0
nca-2(gk5); nca-1(gk9)	0.715545	3.20389															N2	4	0
nca-2(gk5); nca-1(gk9)	0.581961	5.54889															N2	5	0
nca-2(gk5); nca-1(gk9)	0.637687	5.16889															N2	5	0
nca-2(gk5); nca-1(gk9)	0.526208	6.96															N2	6	0
nca-2(gk5); nca-1(gk9)	0.419152	5.37889															N2	6	1
nca-2(gk5); nca-1(gk9)	0.75995	6.13111															N2	7	0
nca-2(gk5); nca-1(gk9)	0.878534	6.41333															N2	7	0
nca-2(gk5); nca-1(gk9)	0.908629	7.98278															N2	7	0
nca-2(gk5); nca-1(gk9)	0.753529	4.84667															N2	7	0
nca-2(gk5); nca-1(gk9)	0.676562	5.65056															N2	7	0
nca-2(gk5); nca-1(gk9)	0.498541	4.78															N2	7	0
nca-2(gk5); nca-1(gk9)	0.546449	3.02556															N2	7	0
nca-2(gk5); nca-1(gk9)	0.66477	4.04722															N2	7	0
nca-2(gk5); nca-1(gk9)	0.810611	5.59556															N2	7	0
nca-2(gk5); nca-1(gk9)	0.747701	6.67389															N2	7	0
nca-1(e625)	0.697362	5.54111															N2	7	0
nca-1(e625)	0.849415	5.00222															N2	7	0
nca-1(e625)	0.678774	5.97															N2	7	0
nca-1(e625)	0.810016	7.26389															N2	7	0
nca-1(e625)	0.668271	6.53778															N2	7	1
nca-1(e625)	0.586226	4.84833															N2	7	1
nca-1(e625)	0.703496	6.28222															N2	7	1
nca-1(e625)	0.904611	8.51833															N2	8	1
nca-1(e625)	0.827966	7.41															N2	8	1
nca-1(e625)	0.739157	7.50444															N2	8	0
nca-1(e625)	0.628636	4.77611															N2	8	0
nca-1(e625)	0.638962	5.53889															N2	8	0
nca-1(e625)	0.424262	4.29611															N2	8	0
nca-1(e625)	0.451648	3.16333															N2	8	0
nca-1(e625)	0.533831	3.39111															N2	8	0
nca-1(e625)	0.628941	5.07556															N2	8	0
nca-1(e625)	0.435184	5.37333															N2	8	0
nca-1(e625)	0.543888	5.24389															N2	8	0
nca-1(e625)	0.495369	4.31333															N2	8	0
nca-1(e625)	0.556469	4.54722															N2	8	0
nca-1(e625)	0.65638	5.59944															N2	8	0
nca-1(e625)	0.840451	7.41833															N2	8	1
nca-1(e625)	0.726338	6.26833															N2	8	1
nca-1(e625)	0.823588	5.94333															N2	8	1
nca-1(e625)	0.68673	7.31278															N2	9	0
nca-1(e625)	0.901676	6.71722															N2	9	0
nca-1(e625)	0.698117	5.12															N2	9	0
nca-1(e625)	0.571644	4.11667															N2	9	0
nca-1(e625)	0.741338	5.06389															N2	9	0
nca-1(e625)	0.673795	5.86389															N2	9	0
nca-1(e625)	0.618391	3.99833															N2	9	0
nca-1(e625)	0.68615	6.35833															N2	9	0
																	N2	9	0
																	N2	9	0
																	N2	9	0
																	N2	9	1
																	N2	9	1
																	N2	10	0
																	N2	10	0
																	N2	10	0
																	N2	10	0
																	N2	10	0
																	N2	10	0
																	N2	10	0
																	N2	10	0
																	N2	10	0
																	N2	10	1
																	N2	10	1
																	N2	10	1
																	N2	13	1
																	N2	13	1
																	N2	13	0
																	N2	13	0
																	N2	13	0
																	N2	13	0
																	N2	13	0
																	N2	13	0
																	N2	13	0
																	N2	13	0
																	N2	13	0
																	N2	13	0
																	N2	13	0
																	N2	13	0
																	N2	13	0
																	N2	13	0
																	N2	13	0
																	N2	13	0
																	N2	13	1
																	N2	14	0
																	N2	14	1
																	N2	15	0
																	N2	16	1
																	N2	16	0
																	N2	17	1
																	N2	19	0
																	N2	19	0
																	N2	19	0
																	N2	19	1
																	N2	19	1
																	N2	20	1
																	N2	20	1
																	N2	22	1
																	N2	22	1
																	N2	23	1
																	N2	26	1
																	nca-2(gk5); nca-1(gk9)	1	0
																	nca-2(gk5); nca-1(gk9)	1	0
																	nca-2(gk5); nca-1(gk9)	1	0
																	nca-2(gk5); nca-1(gk9)	1	0
																	nca-2(gk5); nca-1(gk9)	1	0
																	nca-2(gk5); nca-1(gk9)	1	0
																	nca-2(gk5); nca-1(gk9)	1	0
																	nca-2(gk5); nca-1(gk9)	1	0
																	nca-2(gk5); nca-1(gk9)	1	0
																	nca-2(gk5); nca-1(gk9)	1	0
																	nca-2(gk5); nca-1(gk9)	1	0
																	nca-2(gk5); nca-1(gk9)	1	0
																	nca-2(gk5); nca-1(gk9)	1	0
																	nca-2(gk5); nca-1(gk9)	1	0
																	nca-2(gk5); nca-1(gk9)	2	0
																	nca-2(gk5); nca-1(gk9)	2	0
																	nca-2(gk5); nca-1(gk9)	2	0
																	nca-2(gk5); nca-1(gk9)	2	0
																	nca-2(gk5); nca-1(gk9)	2	0
																	nca-2(gk5); nca-1(gk9)	2	0
																	nca-2(gk5); nca-1(gk9)	2	0
																	nca-2(gk5); nca-1(gk9)	2	0
																	nca-2(gk5); nca-1(gk9)	2	0
																	nca-2(gk5); nca-1(gk9)	2	0
																	nca-2(gk5); nca-1(gk9)	2	0
																	nca-2(gk5); nca-1(gk9)	2	0
																	nca-2(gk5); nca-1(gk9)	2	0
																	nca-2(gk5); nca-1(gk9)	2	0
																	nca-2(gk5); nca-1(gk9)	2	0
																	nca-2(gk5); nca-1(gk9)	3	0
																	nca-2(gk5); nca-1(gk9)	3	1
																	nca-2(gk5); nca-1(gk9)	3	0
																	nca-2(gk5); nca-1(gk9)	3	1
																	nca-2(gk5); nca-1(gk9)	4	1
																	nca-2(gk5); nca-1(gk9)	4	1
																	nca-2(gk5); nca-1(gk9)	4	1
																	nca-2(gk5); nca-1(gk9)	4	1
																	nca-2(gk5); nca-1(gk9)	4	0
																	nca-2(gk5); nca-1(gk9)	4	1
																	nca-2(gk5); nca-1(gk9)	4	1
																	nca-2(gk5); nca-1(gk9)	4	1
																	nca-2(gk5); nca-1(gk9)	4	1
																	nca-2(gk5); nca-1(gk9)	4	1
																	nca-2(gk5); nca-1(gk9)	4	1
																	nca-2(gk5); nca-1(gk9)	4	1
																	nca-2(gk5); nca-1(gk9)	4	1
																	nca-2(gk5); nca-1(gk9)	4	0
																	nca-2(gk5); nca-1(gk9)	4	0
																	nca-2(gk5); nca-1(gk9)	4	0
																	nca-2(gk5); nca-1(gk9)	4	0
																	nca-2(gk5); nca-1(gk9)	4	0
																	nca-2(gk5); nca-1(gk9)	4	0
																	nca-2(gk5); nca-1(gk9)	4	0
																	nca-2(gk5); nca-1(gk9)	4	0
																	nca-2(gk5); nca-1(gk9)	4	0
																	nca-2(gk5); nca-1(gk9)	4	0
																	nca-2(gk5); nca-1(gk9)	4	0
																	nca-2(gk5); nca-1(gk9)	4	0
																	nca-2(gk5); nca-1(gk9)	4	0
																	nca-2(gk5); nca-1(gk9)	4	0
																	nca-2(gk5); nca-1(gk9)	4	1
																	nca-2(gk5); nca-1(gk9)	4	1
																	nca-2(gk5); nca-1(gk9)	4	1
																	nca-2(gk5); nca-1(gk9)	4	1
																	nca-2(gk5); nca-1(gk9)	4	1
																	nca-2(gk5); nca-1(gk9)	4	0
																	nca-2(gk5); nca-1(gk9)	4	1
																	nca-2(gk5); nca-1(gk9)	4	1
																	nca-2(gk5); nca-1(gk9)	4	1
																	nca-2(gk5); nca-1(gk9)	4	1
																	nca-2(gk5); nca-1(gk9)	4	1
																	nca-2(gk5); nca-1(gk9)	4	1
																	nca-2(gk5); nca-1(gk9)	4	1
																	nca-2(gk5); nca-1(gk9)	4	1
																	nca-2(gk5); nca-1(gk9)	4	0
																	nca-2(gk5); nca-1(gk9)	4	1
																	nca-2(gk5); nca-1(gk9)	4	1
																	nca-2(gk5); nca-1(gk9)	4	1
																	nca-2(gk5); nca-1(gk9)	4	1
																	nca-2(gk5); nca-1(gk9)	4	1
																	nca-2(gk5); nca-1(gk9)	4	1
																	nca-2(gk5); nca-1(gk9)	4	1
																	nca-2(gk5); nca-1(gk9)	4	1
																	nca-2(gk5); nca-1(gk9)	4	1
																	nca-2(gk5); nca-1(gk9)	4	1
																	nca-2(gk5); nca-1(gk9)	4	1
																	nca-2(gk5); nca-1(gk9)	4	1
																	nca-2(gk5); nca-1(gk9)	4	1
																	nca-2(gk5); nca-1(gk9)	4	1
																	nca-2(gk5); nca-1(gk9)	4	0
																	nca-2(gk5); nca-1(gk9)	4	0
																	nca-2(gk5); nca-1(gk9)	4	0
																	nca-2(gk5); nca-1(gk9)	4	0
																	nca-2(gk5); nca-1(gk9)	4	0
																	nca-2(gk5); nca-1(gk9)	4	0
																	nca-2(gk5); nca-1(gk9)	4	0
																	nca-2(gk5); nca-1(gk9)	4	0
																	nca-2(gk5); nca-1(gk9)	4	0
																	nca-2(gk5); nca-1(gk9)	4	0
																	nca-2(gk5); nca-1(gk9)	4	0
																	nca-2(gk5); nca-1(gk9)	4	0
																	nca-2(gk5); nca-1(gk9)	4	1
																	nca-2(gk5); nca-1(gk9)	4	1
																	nca-2(gk5); nca-1(gk9)	4	1
																	nca-2(gk5); nca-1(gk9)	4	1
																	nca-2(gk5); nca-1(gk9)	4	1
																	nca-2(gk5); nca-1(gk9)	5	1
																	nca-2(gk5); nca-1(gk9)	5	1
																	nca-2(gk5); nca-1(gk9)	5	1
																	nca-2(gk5); nca-1(gk9)	5	1
																	nca-2(gk5); nca-1(gk9)	5	0
																	nca-2(gk5); nca-1(gk9)	5	1
																	nca-2(gk5); nca-1(gk9)	5	1
																	nca-2(gk5); nca-1(gk9)	5	1
																	nca-2(gk5); nca-1(gk9)	5	1
																	nca-2(gk5); nca-1(gk9)	5	0
																	nca-2(gk5); nca-1(gk9)	5	0
																	nca-2(gk5); nca-1(gk9)	5	1
																	nca-2(gk5); nca-1(gk9)	6	0
																	nca-2(gk5); nca-1(gk9)	6	1
																	nca-2(gk5); nca-1(gk9)	6	1
																	nca-2(gk5); nca-1(gk9)	6	0
																	nca-2(gk5); nca-1(gk9)	7	1
																	nca-2(gk5); nca-1(gk9)	7	1
																	nca-2(gk5); nca-1(gk9)	7	0
																	nca-2(gk5); nca-1(gk9)	7	0
																	nca-2(gk5); nca-1(gk9)	7	0
																	nca-2(gk5); nca-1(gk9)	7	1
																	nca-2(gk5); nca-1(gk9)	7	1
																	nca-2(gk5); nca-1(gk9)	7	1
																	nca-2(gk5); nca-1(gk9)	8	1
																	nca-2(gk5); nca-1(gk9)	8	0
																	nca-2(gk5); nca-1(gk9)	8	0
																	nca-2(gk5); nca-1(gk9)	8	0
																	nca-2(gk5); nca-1(gk9)	8	0
																	nca-2(gk5); nca-1(gk9)	9	1
																	nca-2(gk5); nca-1(gk9)	10	1
																	nca-2(gk5); nca-1(gk9)	13	1
																	nca-2(gk5); nca-1(gk9)	13	1
																	nca-2(gk5); nca-1(gk9)	13	0
																	nca-2(gk5); nca-1(gk9)	13	0
																	nca-2(gk5); nca-1(gk9)	13	0
																	nca-2(gk5); nca-1(gk9)	14	0
																	nca-2(gk5); nca-1(gk9)	15	1
																	nca-2(gk5); nca-1(gk9)	27	1
																	nca-1(e625)	1	0
																	nca-1(e625)	1	0
																	nca-1(e625)	1	0
																	nca-1(e625)	1	0
																	nca-1(e625)	1	0
																	nca-1(e625)	1	0
																	nca-1(e625)	1	0
																	nca-1(e625)	1	0
																	nca-1(e625)	1	0
																	nca-1(e625)	1	0
																	nca-1(e625)	1	0
																	nca-1(e625)	1	0
																	nca-1(e625)	1	0
																	nca-1(e625)	2	0
																	nca-1(e625)	3	0
																	nca-1(e625)	4	1
																	nca-1(e625)	4	0
																	nca-1(e625)	4	1
																	nca-1(e625)	4	0
																	nca-1(e625)	4	1
																	nca-1(e625)	4	0
																	nca-1(e625)	4	1
																	nca-1(e625)	4	1
																	nca-1(e625)	4	1
																	nca-1(e625)	4	1
																	nca-1(e625)	4	1
																	nca-1(e625)	4	1
																	nca-1(e625)	4	1
																	nca-1(e625)	4	0
																	nca-1(e625)	4	1
																	nca-1(e625)	4	1
																	nca-1(e625)	4	0
																	nca-1(e625)	4	0
																	nca-1(e625)	4	0
																	nca-1(e625)	4	0
																	nca-1(e625)	4	0
																	nca-1(e625)	4	0
																	nca-1(e625)	4	0
																	nca-1(e625)	4	0
																	nca-1(e625)	4	0
																	nca-1(e625)	4	0
																	nca-1(e625)	4	0
																	nca-1(e625)	4	0
																	nca-1(e625)	4	0
																	nca-1(e625)	4	1
																	nca-1(e625)	4	1
																	nca-1(e625)	5	1
																	nca-1(e625)	5	1
																	nca-1(e625)	5	1
																	nca-1(e625)	5	1
																	nca-1(e625)	5	1
																	nca-1(e625)	5	1
																	nca-1(e625)	5	1
																	nca-1(e625)	5	1
																	nca-1(e625)	5	1
																	nca-1(e625)	5	1
																	nca-1(e625)	5	1
																	nca-1(e625)	5	1
																	nca-1(e625)	6	1
																	nca-1(e625)	6	1
																	nca-1(e625)	6	1
																	nca-1(e625)	6	0
																	nca-1(e625)	6	0
																	nca-1(e625)	6	0
																	nca-1(e625)	6	1
																	nca-1(e625)	6	1
																	nca-1(e625)	6	1
																	nca-1(e625)	6	1
																	nca-1(e625)	6	1
																	nca-1(e625)	6	1
																	nca-1(e625)	6	1
																	nca-1(e625)	6	1
																	nca-1(e625)	6	1
																	nca-1(e625)	6	1
																	nca-1(e625)	6	1
																	nca-1(e625)	7	1
																	nca-1(e625)	7	0
																	nca-1(e625)	7	0
																	nca-1(e625)	7	0
																	nca-1(e625)	7	0
																	nca-1(e625)	7	0
																	nca-1(e625)	7	0
																	nca-1(e625)	7	0
																	nca-1(e625)	7	0
																	nca-1(e625)	7	0
																	nca-1(e625)	7	0
																	nca-1(e625)	7	0
																	nca-1(e625)	7	0
																	nca-1(e625)	7	1
																	nca-1(e625)	7	1
																	nca-1(e625)	7	1
																	nca-1(e625)	7	1
																	nca-1(e625)	7	1
																	nca-1(e625)	7	1
																	nca-1(e625)	7	0
																	nca-1(e625)	7	1
																	nca-1(e625)	7	1
																	nca-1(e625)	7	1
																	nca-1(e625)	7	1
																	nca-1(e625)	7	1
																	nca-1(e625)	7	0
																	nca-1(e625)	7	0
																	nca-1(e625)	7	0
																	nca-1(e625)	7	0
																	nca-1(e625)	7	0
																	nca-1(e625)	7	0
																	nca-1(e625)	8	1
																	nca-1(e625)	8	0
																	nca-1(e625)	8	0
																	nca-1(e625)	8	0
																	nca-1(e625)	8	1
																	nca-1(e625)	8	1
																	nca-1(e625)	8	1
																	nca-1(e625)	8	1
																	nca-1(e625)	8	1
																	nca-1(e625)	9	1
																	nca-1(e625)	9	1
																	nca-1(e625)	9	1
																	nca-1(e625)	9	1
																	nca-1(e625)	10	0
																	nca-1(e625)	10	1
																	nca-1(e625)	10	1
																	nca-1(e625)	10	1
																	nca-1(e625)	10	1
																	nca-1(e625)	13	0
																	nca-1(e625)	13	0
																	nca-1(e625)	13	0
																	nca-1(e625)	13	0
																	nca-1(e625)	15	1
																	nca-1(e625)	16	1
																	nca-1(e625)	16	1
																	nca-1(e625)	16	0
																	nca-1(e625)	16	1
																	nca-1(e625)	16	1
																	nca-1(e625)	19	1
																	nca-1(e625)	19	0
																	nca-1(e625)	20	0
																	nca-1(e625)	20	0
																	nca-1(e625)	20	0
																	nca-1(e625)	22	1
																	nca-1(e625)	23	0
																	nca-1(e625)	23	0
																	nca-1(e625)	23	0
																	nca-1(e625)	26	1

## Sheet: FigureS1
FigureS1
Raw data									summary					Statistical analysis
Group	Interval between L3/L4 DTS		Strain	Activity_out	FoQ out of DTS				Interval between L3/L4 DTS
N2	16.3094		N2	1.00303	0.0108				Group	Sample size	Mean	SE		P_Value	Test_Method
N2	16.4039		N2	0.880482	0.0204111				N2	41	14.7528	0.0660239		0.320405	Welch’s t test
N2	15.9244		N2	0.825749	0.0816556				unc-80(e1272)	26	14.2077	0.0672651
N2	14.3561		N2	0.917659	0.00655556
N2	12.0467		N2	1.04082	0.00258889				Activity out of DTS
N2	13.8539		N2	0.887545	0.0199667				Group	Sample size	Mean	SE		P_Value	Test_Method
N2	13.5433		N2	1.01392	0.0102222				N2	33	0.932623	0.0254481		0.420254	Welch’s t test
N2	15.1489		N2	1.08908	0.00771111				unc-80(e1272)	19	0.966509	0.0328967
N2	17.1044		N2	0.934622	0.00906667
N2	15.9644		N2	0.820911	0.0220889				FoQ out of DTS
N2	18.1228		N2	0.827118	0.0111222				Group	Sample size	Mean	SE		P_Value	Test_Method
N2	18.2872		N2	0.891097	0.0104889				N2	33	0.0182418	0.00384614		0.528895	Welch’s t test
N2	15.9661		N2	0.919928	0.0031				unc-80(e1272)	19	0.0238854	0.00796491
N2	17.8133		N2	0.801827	0.00605556
N2	11.4772		N2	0.594511	0.0300556
N2	17.2706		N2	0.853616	0.0611778
N2	10.1506		N2	0.693011	0.00577778
N2	16.8356		N2	0.795159	0.00628889
N2	12.9506		N2	0.968631	0.00642222
N2	16.1817		N2	1.00098	0.0168556
N2	16.7772		N2	1.18923	0.0774556
N2	16.8661		N2	0.944361	0.00881111
N2	15.8511		N2	0.715482	0.0672333
N2	17.6544		N2	0.88771	0.00435556
N2	17.2511		N2	1.03918	0.00472222
N2	16.8994		N2	1.3034	0.00247778
N2	17.8317		N2	0.866315	0.00351111
N2	11.7628		N2	0.968839	0.0388333
N2	11.9161		N2	1.1997	0.00518889
N2	10.5428		N2	1.09786	0.0248
N2	10.4067		N2	0.876034	0.00588889
N2	16.0033		N2	0.945273	0.00501111
N2	16.6944		N2	0.983479	0.00527778
N2	16.1717		unc-80(e1272)	0.845824	0.0328111
N2	14.4789		unc-80(e1272)	1.04488	0.0217333
N2	16.2167		unc-80(e1272)	1.1509	0.0156
N2	14.8011		unc-80(e1272)	1.16395	0.155822
N2	10.8356		unc-80(e1272)	0.719667	0.0120333
N2	10.4656		unc-80(e1272)	0.856902	0.0138444
N2	11.2556		unc-80(e1272)	0.983332	0.00863333
N2	8.47		unc-80(e1272)	0.792594	0.00921111
unc-80(e1272)	17.4439		unc-80(e1272)	0.90124	0.0115444
unc-80(e1272)	14.2933		unc-80(e1272)	1.00272	0.0100444
unc-80(e1272)	15.2667		unc-80(e1272)	0.791855	0.0470444
unc-80(e1272)	13.3617		unc-80(e1272)	1.09697	0.00576667
unc-80(e1272)	12.1561		unc-80(e1272)	1.09092	0.00518889
unc-80(e1272)	12.0444		unc-80(e1272)	1.08847	0.0137556
unc-80(e1272)	12.6006		unc-80(e1272)	0.899245	0.00585556
unc-80(e1272)	13.4961		unc-80(e1272)	1.1493	0.0169556
unc-80(e1272)	11.7417		unc-80(e1272)	0.818309	0.00431111
unc-80(e1272)	15.3006		unc-80(e1272)	0.862814	0.0105778
unc-80(e1272)	15.5756		unc-80(e1272)	1.10379	0.0530889
unc-80(e1272)	13.2667
unc-80(e1272)	14.0678
unc-80(e1272)	15.6789
unc-80(e1272)	14.9589
unc-80(e1272)	15.1122
unc-80(e1272)	12.34
unc-80(e1272)	15.095
unc-80(e1272)	13.5278
unc-80(e1272)	15.0067
unc-80(e1272)	16.5367
unc-80(e1272)	15.8711
unc-80(e1272)	16.7006
unc-80(e1272)	15.4217
unc-80(e1272)	11.3833
unc-80(e1272)	11.1517

## Sheet: FigureS2
FigureS2b
Raw data									summary					Statistical analysis
Group	FoQ								Interval between L3/L4 DTS
N2	0.00497915								Group	Sample size	Mean	SE		P_Value	Test_Method
N2	0.00166667								N2	24	0.0129209	0.00878234		0.540769	Welch’s t test
N2	0.000555556								unc-80(e1272)	24	0.0223116	0.0124375
N2	0.213153
N2	0.00127124
N2	0.000138889
N2	0.00166667
N2	0.00221291
N2	0.000138889
N2	0.00302345
N2	0.000277778
N2	0.00111111
N2	0.00357917
N2	0.00221435
N2	0.00484722
N2	0.00386852
N2	0.00402778
N2	0.0161111
N2	0.00208333
N2	0.0225593
N2	0.0155968
N2	0.00291667
N2	0.000297222
N2	0.00180556
unc-80(e1272)	0.00327191
unc-80(e1272)	0.0271286
unc-80(e1272)	0.00539558
unc-80(e1272)	0.0105556
unc-80(e1272)	0.0107182
unc-80(e1272)	0.00358446
unc-80(e1272)	0.00943028
unc-80(e1272)	0.005859
unc-80(e1272)	0.0127778
unc-80(e1272)	0.00234187
unc-80(e1272)	0.0131944
unc-80(e1272)	0.00817914
unc-80(e1272)	0.0263555
unc-80(e1272)	0.306702
unc-80(e1272)	0.0108164
unc-80(e1272)	0.016806
unc-80(e1272)	0.00662268
unc-80(e1272)	0.005718
unc-80(e1272)	0.00320661
unc-80(e1272)	0.00115648
unc-80(e1272)	0.0140122
unc-80(e1272)	0.0125
unc-80(e1272)	0.00801544
unc-80(e1272)	0.0111303

## Sheet: FigureS3
FigureS3b-g
Raw data												summary						Statistical analysis
Group	FoQ during DTS	Quiescent bout duration (s)	Motion bout duration (s)	Transitions (/h)	DTS duration (h)	Total quiescence (min)						FoQ during DTS
N2	0.349859	3.99178	7.06722	315.183	2.31611	48.5667						Group	Sample size	Mean	SE			P_Value	Test_Method
N2	0.587795	7.69657	5.03922	274.751	2.23111	78.6333						N2	22	0.57349	0.0180081			0.00855145	Welch’s t test
N2	0.583995	9.10139	5.76494	231.146	2.17611	76.3						unc-80(e1069)	25	0.499449	0.0200127
N2	0.578401	8	5.35088	260.005	2.19611	76.1333
N2	0.486033	5.73641	6.04354	305.253	2.41111	70.3667
N2	0.509024	6.47988	5.53798	282.439	2.28722	69.7667						Quiescent bout duration (s)
N2	0.636532	9.94307	5.51711	230.131	2.29	87.3333						Group	Sample size	Mean	SE			P_Value	Test_Method
N2	0.607635	9.68627	5.94643	226.159	2.48056	90.5667						N2	22	8.55701	0.664812			0.253112	Welch’s t test
N2	0.521834	7.04184	6.02432	267.188	2.77333	86.9667						unc-80(e1069)	25	7.64983	0.409689
N2	0.66949	12.3826	5.35076	194.595	2.36389	94.9333
N2	0.561177	6.90258	4.96987	292.594	2.38556	80.3
N2	0.529845	5.84211	4.61304	326.697	2.21	70.3						Motion bout duration (s)
N2	0.597564	7.1411	4.12596	300.846	2.16722	77.6						Group	Sample size	Mean	SE			P_Value	Test_Method
N2	0.523544	6.31161	4.91401	298.183	2.10944	66.1667						N2	22	5.48086	0.188729			< 1E-03	Welch’s t test
N2	0.645953	10.0787	4.83235	230.793	2.20111	85.3333						unc-80(e1069)	25	7.22744	0.350208
N2	0.460912	4.85548	5.24621	341.681	2.51111	69.4333
N2	0.701066	12.3184	4.14382	204.848	2.17722	91.5667
N2	0.580619	11.9631	7.83573	174.806	2.79167	97.3						Transitions (/h)
N2	0.517419	6.8474	6.06179	272.232	2.26278	70.3						Group	Sample size	Mean	SE			P_Value	Test_Method
N2	0.592305	7.59807	5.07246	280.813	2.215	78.7667						N2	22	258.114	10.8457			0.205116	Welch’s t test
N2	0.659692	10.7126	4.75456	221.746	2.22778	88.2						unc-80(e1069)	25	241.271	7.27877
N2	0.716084	17.6233	6.36667	146.417	2.46556	106.033
unc-80(e1069)	0.569948	11.1364	7.78547	184.395	3.14	107.467
unc-80(e1069)	0.439957	5.3177	6.6338	297.731	2.865	75.6						DTS duration (h)
unc-80(e1069)	0.393178	4.61807	6.95786	306.987	3.17278	74.9667						Group	Sample size	Mean	SE			P_Value	Test_Method
unc-80(e1069)	0.613098	9.60267	5.64219	229.865	3.26278	120.033						N2	22	2.32955	0.03912			< 1E-03	Welch’s t test
unc-80(e1069)	0.50351	8.34118	8.06596	217.33	3.91111	118.167						unc-80(e1069)	25	2.8438	0.125221
unc-80(e1069)	0.570489	8.67483	6.20315	236.581	2.41778	82.7
unc-80(e1069)	0.571934	8.77739	6.12035	234.963	2.40889	82.8
unc-80(e1069)	0.414092	4.73887	6.60993	314.873	3.13778	78.0333						Total quiescence (min)
unc-80(e1069)	0.532552	8.16871	7.1135	234.626	2.77889	88.7667						Group	Sample size	Mean	SE			P_Value	Test_Method
unc-80(e1069)	0.590639	9.76238	6	217.986	2.31667	82.1667						N2	22	80.0394	2.69603			0.289957	Welch’s t test
unc-80(e1069)	0.586131	8.62338	5.60967	244.198	2.20722	77.4667						unc-80(e1069)	25	85.3653	4.17118
unc-80(e1069)	0.431094	4.73453	5.98347	327.888	2.21722	57.3667
unc-80(e1069)	0.49791	8.85174	8.81517	202.305	3.13389	93.5333
unc-80(e1069)	0.193118	3.17992	12.8992	217.273	1.1	12.6667
unc-80(e1069)	0.484928	7.59215	7.50983	229.861	2.88	83.7667
unc-80(e1069)	0.472362	8.12882	8.97742	209.522	2.96389	84.1333
unc-80(e1069)	0.539033	7.5559	5.97239	257.143	2.53944	82.2333
unc-80(e1069)	0.309638	4.91995	10.8352	227.177	3.90444	72.7333
unc-80(e1069)	0.416387	6.34729	8.60532	236.41	4.14111	103.567
unc-80(e1069)	0.48652	6.52753	6.72215	268.385	2.91	84.9667
unc-80(e1069)	0.587062	8.48475	5.2508	249.2	2.5	88.1
unc-80(e1069)	0.569435	9.34694	6.51301	219.453	2.45611	83.9667
unc-80(e1069)	0.54687	8.9434	6.85354	219.816	2.89333	94.8
unc-80(e1069)	0.576184	10.125	7.2488	204.889	3.04556	105.3
unc-80(e1069)	0.590145	8.74631	5.75775	242.914	2.79111	98.8333

[truncated: 10 more sheets: FigureS4, FigureS5, FigureS6, FigureS7, FigureS8, FigureS9, FigureS10, FigureS11, FigureS12, Table1]
